# Supplementary material for: Modeling dry eye with an air–liquid interface in corneal epithelium-on-a-chip
Source: Sci Rep. 2024 Feb 20;14:4185. doi: 10.1038/s41598-024-54736-z (PMC10879145; doi:10.1038/s41598-024-54736-z)
Supplement: Supplementary file 1 — Supplementary Information 1. [file 41598_2024_54736_MOESM1_ESM.xlsx]

## Sheet: Sample_info
SampleID	Negative mode filename	Positive mode filename	Run_Order	SampleType	SampleGroup	Sample_Name	Time_h	Chamber_position	Well
S0001_QC	X2020.09.27_S1_LC06MS01_EXP00028_012_QC	X200704_S2_LC02MS02_EXP00028_012_QC	1	QC	QC
S0002_QC	X2020.09.27_S1_LC06MS01_EXP00028_013_QC	X200704_S2_LC02MS02_EXP00028_013_QC	2	QC	QC
S0003_SAM04111	X2020.09.27_S1_LC06MS01_EXP00028_014_SAM04111	X200704_S2_LC02MS02_EXP00028_014_SAM04111	3	Sample	up_00h_DY	F up_00h_DY	0	F up	DY
S0004_SAM04130	X2020.09.27_S1_LC06MS01_EXP00028_015_SAM04130	X200704_S2_LC02MS02_EXP00028_015_SAM04130	4	Sample	up_24h_DY_DCF	A up_24h_DY_DCF	24	A up	DY_DCF
S0005_SAM04109	X2020.09.27_S1_LC06MS01_EXP00028_016_SAM04109	X200704_S2_LC02MS02_EXP00028_016_SAM04109	5	Sample	up_00h_DY	D up_00h_DY	0	D up	DY
S0006_SAM04129	X2020.09.27_S1_LC06MS01_EXP00028_017_SAM04129	X200704_S2_LC02MS02_EXP00028_017_SAM04129	6	Sample	up_06h_CM	H up_06h_CM	6	H up	CM
S0007_SAM04133	X2020.09.27_S1_LC06MS01_EXP00028_018_SAM04133	X200704_S2_LC02MS02_EXP00028_018_SAM04133	7	Sample	up_24h_DY	D up_24h_DY	24	D up	DY
S0008_SAM04121	X2020.09.27_S1_LC06MS01_EXP00028_019_SAM04121	X200704_S2_LC02MS02_EXP00028_019_SAM04121	8	Sample	up_03h_CM	H up_03h_CM	3	H up	CM
S0009_QC	X2020.09.27_S1_LC06MS01_EXP00028_020_QC	X200704_S2_LC02MS02_EXP00028_020_QC	9	QC	QC
S0010_SAM04119	X2020.09.27_S1_LC06MS01_EXP00028_021_SAM04119	X200704_S2_LC02MS02_EXP00028_021_SAM04119	10	Sample	up_03h_DY	F up_03h_DY	3	F up	DY
S0011_SAM04118	X2020.09.27_S1_LC06MS01_EXP00028_022_SAM04118	X200704_S2_LC02MS02_EXP00028_022_SAM04118	11	Sample	up_03h_DY	E up_03h_DY	3	E up	DY
S0012_SAM04123	X2020.09.27_S1_LC06MS01_EXP00028_023_SAM04123	X200704_S2_LC02MS02_EXP00028_023_SAM04123	12	Sample	up_06h_DY_DCF	B up_06h_DY_DCF	6	B up	DY_DCF
S0013_SAM04110	X2020.09.27_S1_LC06MS01_EXP00028_024_SAM04110	X200704_S2_LC02MS02_EXP00028_024_SAM04110	13	Sample	up_00h_DY	E up_00h_DY	0	E up	DY
S0014_SAM04120	X2020.09.27_S1_LC06MS01_EXP00028_025_SAM04120	X200704_S2_LC02MS02_EXP00028_025_SAM04120	14	Sample	up_03h_DCF_CM	G up_03h_DCF_CM	3	G up	DCF_CM
S0015_SAM04137	X2020.09.27_S1_LC06MS01_EXP00028_026_SAM04137	X200704_S2_LC02MS02_EXP00028_026_SAM04137	15	Sample	up_24h_CM	H up_24h_CM	24	H up	CM
S0016_QC	X2020.09.27_S1_LC06MS01_EXP00028_027_QC	X200704_S2_LC02MS02_EXP00028_027_QC	16	QC	QC
S0017_SAM04127	X2020.09.27_S1_LC06MS01_EXP00028_028_SAM04127	X200704_S2_LC02MS02_EXP00028_028_SAM04127	17	Sample	up_06h_DY	F up_06h_DY	6	F up	DY
S0018_SAM04135	X2020.09.27_S1_LC06MS01_EXP00028_029_SAM04135	X200704_S2_LC02MS02_EXP00028_029_SAM04135	18	Sample	up_24h_DY	F up_24h_DY	24	F up	DY
S0019_SAM04125	X2020.09.27_S1_LC06MS01_EXP00028_030_SAM04125	X200704_S2_LC02MS02_EXP00028_030_SAM04125	19	Sample	up_06h_DY	D up_06h_DY	6	D up	DY
S0020_SAM04136	X2020.09.27_S1_LC06MS01_EXP00028_031_SAM04136	X200704_S2_LC02MS02_EXP00028_031_SAM04136	20	Sample	up_24h_DCF_CM	G up_24h_DCF_CM	24	G up	DCF_CM
S0021_SAM04126	X2020.09.27_S1_LC06MS01_EXP00028_032_SAM04126	X200704_S2_LC02MS02_EXP00028_032_SAM04126	21	Sample	up_06h_DY	E up_06h_DY	6	E up	DY
S0022_SAM04117	X2020.09.27_S1_LC06MS01_EXP00028_033_SAM04117	X200704_S2_LC02MS02_EXP00028_033_SAM04117	22	Sample	up_03h_DY	D up_03h_DY	3	D up	DY
S0023_QC	X2020.09.27_S1_LC06MS01_EXP00028_034_QC	X200704_S2_LC02MS02_EXP00028_034_QC	23	QC	QC
S0024_SAM04107	X2020.09.27_S1_LC06MS01_EXP00028_035_SAM04107	X200704_S2_LC02MS02_EXP00028_035_SAM04107	24	Sample	up_00h_DY_DCF	B up_00h_DY_DCF	0	B up	DY_DCF
S0025_SAM04122	X2020.09.27_S1_LC06MS01_EXP00028_036_SAM04122	X200704_S2_LC02MS02_EXP00028_036_SAM04122	25	Sample	up_06h_DY_DCF	A up_06h_DY_DCF	6	A up	DY_DCF
S0026_SAM04112	X2020.09.27_S1_LC06MS01_EXP00028_037_SAM04112	X200704_S2_LC02MS02_EXP00028_037_SAM04112	26	Sample	up_00h_DCF_CM	G up_00h_DCF_CM	0	G up	DCF_CM
S0027_SAM04106	X2020.09.27_S1_LC06MS01_EXP00028_038_SAM04106	X200704_S2_LC02MS02_EXP00028_038_SAM04106	27	Sample	up_00h_DY_DCF	A up_00h_DY_DCF	0	A up	DY_DCF
S0028_SAM04128	X2020.09.27_S1_LC06MS01_EXP00028_039_SAM04128	X200704_S2_LC02MS02_EXP00028_039_SAM04128	28	Sample	up_06h_DCF_CM	G up_06h_DCF_CM	6	G up	DCF_CM
S0029_SAM04116	X2020.09.27_S1_LC06MS01_EXP00028_040_SAM04116	X200704_S2_LC02MS02_EXP00028_040_SAM04116	29	Sample	up_03h_DY_DCF	C up_03h_DY_DCF	3	C up	DY_DCF
S0030_QC	X2020.09.27_S1_LC06MS01_EXP00028_041_QC	X200704_S2_LC02MS02_EXP00028_041_QC	30	QC	QC
S0031_SAM04134	X2020.09.27_S1_LC06MS01_EXP00028_042_SAM04134	X200704_S2_LC02MS02_EXP00028_042_SAM04134	31	Sample	up_24h_DY	E up_24h_DY	24	E up	DY
S0032_SAM04113	X2020.09.27_S1_LC06MS01_EXP00028_043_SAM04113	X200704_S2_LC02MS02_EXP00028_043_SAM04113	32	Sample	up_00h_CM	H up_00h_CM	0	H up	CM
S0033_SAM04124	X2020.09.27_S1_LC06MS01_EXP00028_044_SAM04124	X200704_S2_LC02MS02_EXP00028_044_SAM04124	33	Sample	up_06h_DY_DCF	C up_06h_DY_DCF	6	C up	DY_DCF
S0034_SAM04108	X2020.09.27_S1_LC06MS01_EXP00028_045_SAM04108	X200704_S2_LC02MS02_EXP00028_045_SAM04108	34	Sample	up_00h_DY_DCF	C up_00h_DY_DCF	0	C up	DY_DCF
S0035_SAM04115	X2020.09.27_S1_LC06MS01_EXP00028_046_SAM04115	X200704_S2_LC02MS02_EXP00028_046_SAM04115	35	Sample	up_03h_DY_DCF	B up_03h_DY_DCF	3	B up	DY_DCF
S0036_SAM04114	X2020.09.27_S1_LC06MS01_EXP00028_047_SAM04114	X200704_S2_LC02MS02_EXP00028_047_SAM04114	36	Sample	up_03h_DY_DCF	A up_03h_DY_DCF	3	A up	DY_DCF
S0037_QC	X2020.09.27_S1_LC06MS01_EXP00028_048_QC	X200704_S2_LC02MS02_EXP00028_048_QC	37	QC	QC
S0038_SAM04131	X2020.09.27_S1_LC06MS01_EXP00028_049_SAM04131	X200704_S2_LC02MS02_EXP00028_049_SAM04131	38	Sample	up_24h_DY_DCF	B up_24h_DY_DCF	24	B up	DY_DCF
S0039_SAM04132	X2020.09.27_S1_LC06MS01_EXP00028_050_SAM04132	X200704_S2_LC02MS02_EXP00028_050_SAM04132	39	Sample	up_24h_DY_DCF	C up_24h_DY_DCF	24	C up	DY_DCF
S0040_SAM04153	X2020.09.27_S1_LC06MS01_EXP00028_051_SAM04153	X200704_S2_LC02MS02_EXP00028_051_SAM04153	40	Sample	lw_03h_CM	H lw_03h_CM	3	H lw	CM
S0041_SAM04148	X2020.09.27_S1_LC06MS01_EXP00028_052_SAM04148	X200704_S2_LC02MS02_EXP00028_052_SAM04148	41	Sample	lw_03h_DY_DCF	C lw_03h_DY_DCF	3	C lw	DY_DCF
S0042_SAM04157	X2020.09.27_S1_LC06MS01_EXP00028_053_SAM04157	X200704_S2_LC02MS02_EXP00028_053_SAM04157	42	Sample	lw_06h_DY	D lw_06h_DY	6	D lw	DY
S0043_SAM04167	X2020.09.27_S1_LC06MS01_EXP00028_054_SAM04167	X200704_S2_LC02MS02_EXP00028_054_SAM04167	43	Sample	lw_24h_DY	F lw_24h_DY	24	F lw	DY
S0044_QC	X2020.09.27_S1_LC06MS01_EXP00028_055_QC	X200704_S2_LC02MS02_EXP00028_055_QC	44	QC	QC
S0045_SAM04139	X2020.09.27_S1_LC06MS01_EXP00028_056_SAM04139	X200704_S2_LC02MS02_EXP00028_056_SAM04139	45	Sample	lw_00h_DY_DCF	B lw_00h_DY_DCF	0	B lw	DY_DCF
S0046_SAM04159	X2020.09.27_S1_LC06MS01_EXP00028_057_SAM04159	X200704_S2_LC02MS02_EXP00028_057_SAM04159	46	Sample	lw_06h_DY	F lw_06h_DY	6	F lw	DY
S0047_SAM04145	X2020.09.27_S1_LC06MS01_EXP00028_058_SAM04145	X200704_S2_LC02MS02_EXP00028_058_SAM04145	47	Sample	lw_00h_CM	H lw_00h_CM	0	H lw	CM
S0048_SAM04169	X2020.09.27_S1_LC06MS01_EXP00028_059_SAM04169	X200704_S2_LC02MS02_EXP00028_059_SAM04169	48	Sample	lw_24h_CM	H lw_24h_CM	24	H lw	CM
S0049_SAM04152	X2020.09.27_S1_LC06MS01_EXP00028_060_SAM04152	X200704_S2_LC02MS02_EXP00028_060_SAM04152	49	Sample	lw_03h_DCF_CM	G lw_03h_DCF_CM	3	G lw	DCF_CM
S0050_SAM04146	X2020.09.27_S1_LC06MS01_EXP00028_061_SAM04146	X200704_S2_LC02MS02_EXP00028_061_SAM04146	50	Sample	lw_03h_DY_DCF	A lw_03h_DY_DCF	3	A lw	DY_DCF
S0051_QC	X2020.09.27_S1_LC06MS01_EXP00028_062_QC	X200704_S2_LC02MS02_EXP00028_062_QC	51	QC	QC
S0052_SAM04165	X2020.09.27_S1_LC06MS01_EXP00028_063_SAM04165	X200704_S2_LC02MS02_EXP00028_063_SAM04165	52	Sample	lw_24h_DY	D lw_24h_DY	24	D lw	DY
S0053_SAM04143	X2020.09.27_S1_LC06MS01_EXP00028_064_SAM04143	X200704_S2_LC02MS02_EXP00028_064_SAM04143	53	Sample	lw_00h_DY	F lw_00h_DY	0	F lw	DY
S0054_SAM04138	X2020.09.27_S1_LC06MS01_EXP00028_065_SAM04138	X200704_S2_LC02MS02_EXP00028_065_SAM04138	54	Sample	lw_00h_DY_DCF	A lw_00h_DY_DCF	0	A lw	DY_DCF
S0055_SAM04168	X2020.09.27_S1_LC06MS01_EXP00028_066_SAM04168	X200704_S2_LC02MS02_EXP00028_066_SAM04168	55	Sample	lw_24h_DCF_CM	G lw_24h_DCF_CM	24	G lw	DCF_CM
S0056_SAM04142	X2020.09.27_S1_LC06MS01_EXP00028_067_SAM04142	X200704_S2_LC02MS02_EXP00028_067_SAM04142	56	Sample	lw_00h_DY	E lw_00h_DY	0	E lw	DY
S0057_SAM04151	X2020.09.27_S1_LC06MS01_EXP00028_068_SAM04151	X200704_S2_LC02MS02_EXP00028_068_SAM04151	57	Sample	lw_03h_DY	F lw_03h_DY	3	F lw	DY
S0058_QC	X2020.09.27_S1_LC06MS01_EXP00028_069_QC	X200704_S2_LC02MS02_EXP00028_069_QC	58	QC	QC
S0059_SAM04160	X2020.09.27_S1_LC06MS01_EXP00028_070_SAM04160	X200704_S2_LC02MS02_EXP00028_070_SAM04160	59	Sample	lw_06h_DCF_CM	G lw_06h_DCF_CM	6	G lw	DCF_CM
S0060_SAM04154	X2020.09.27_S1_LC06MS01_EXP00028_071_SAM04154	X200704_S2_LC02MS02_EXP00028_071_SAM04154	60	Sample	lw_06h_DY_DCF	A lw_06h_DY_DCF	6	A lw	DY_DCF
S0061_SAM04158	X2020.09.27_S1_LC06MS01_EXP00028_072_SAM04158	X200704_S2_LC02MS02_EXP00028_072_SAM04158	61	Sample	lw_06h_DY	E lw_06h_DY	6	E lw	DY
S0062_SAM04147	X2020.09.27_S1_LC06MS01_EXP00028_073_SAM04147	X200704_S2_LC02MS02_EXP00028_073_SAM04147	62	Sample	lw_03h_DY_DCF	B lw_03h_DY_DCF	3	B lw	DY_DCF
S0063_SAM04163	X2020.09.27_S1_LC06MS01_EXP00028_074_SAM04163	X200704_S2_LC02MS02_EXP00028_074_SAM04163	63	Sample	lw_24h_DY_DCF	B lw_24h_DY_DCF	24	B lw	DY_DCF
S0064_SAM04156	X2020.09.27_S1_LC06MS01_EXP00028_075_SAM04156	X200704_S2_LC02MS02_EXP00028_075_SAM04156	64	Sample	lw_06h_DY_DCF	C lw_06h_DY_DCF	6	C lw	DY_DCF
S0065_QC	X2020.09.27_S1_LC06MS01_EXP00028_076_QC	X200704_S2_LC02MS02_EXP00028_076_QC	65	QC	QC
S0066_SAM04140	X2020.09.27_S1_LC06MS01_EXP00028_077_SAM04140	X200704_S2_LC02MS02_EXP00028_077_SAM04140	66	Sample	lw_00h_DY_DCF	C lw_00h_DY_DCF	0	C lw	DY_DCF
S0067_SAM04155	X2020.09.27_S1_LC06MS01_EXP00028_078_SAM04155	X200704_S2_LC02MS02_EXP00028_078_SAM04155	67	Sample	lw_06h_DY_DCF	B lw_06h_DY_DCF	6	B lw	DY_DCF
S0068_SAM04164	X2020.09.27_S1_LC06MS01_EXP00028_079_SAM04164	X200704_S2_LC02MS02_EXP00028_079_SAM04164	68	Sample	lw_24h_DY_DCF	C lw_24h_DY_DCF	24	C lw	DY_DCF
S0069_SAM04144	X2020.09.27_S1_LC06MS01_EXP00028_080_SAM04144	X200704_S2_LC02MS02_EXP00028_080_SAM04144	69	Sample	lw_00h_DCF_CM	G lw_00h_DCF_CM	0	G lw	DCF_CM
S0070_SAM04141	X2020.09.27_S1_LC06MS01_EXP00028_081_SAM04141	X200704_S2_LC02MS02_EXP00028_081_SAM04141	70	Sample	lw_00h_DY	D lw_00h_DY	0	D lw	DY
S0071_SAM04162	X2020.09.27_S1_LC06MS01_EXP00028_082_SAM04162	X200704_S2_LC02MS02_EXP00028_082_SAM04162	71	Sample	lw_24h_DY_DCF	A lw_24h_DY_DCF	24	A lw	DY_DCF
S0072_QC	X2020.09.27_S1_LC06MS01_EXP00028_083_QC	X200704_S2_LC02MS02_EXP00028_083_QC	72	QC	QC
S0073_SAM04161	X2020.09.27_S1_LC06MS01_EXP00028_084_SAM04161	X200704_S2_LC02MS02_EXP00028_084_SAM04161	73	Sample	lw_06h_CM	H lw_06h_CM	6	H lw	CM
S0074_SAM04149	X2020.09.27_S1_LC06MS01_EXP00028_085_SAM04149	X200704_S2_LC02MS02_EXP00028_085_SAM04149	74	Sample	lw_03h_DY	D lw_03h_DY	3	D lw	DY
S0075_SAM04166	X2020.09.27_S1_LC06MS01_EXP00028_086_SAM04166	X200704_S2_LC02MS02_EXP00028_086_SAM04166	75	Sample	lw_24h_DY	E lw_24h_DY	24	E lw	DY
S0076_SAM04150	X2020.09.27_S1_LC06MS01_EXP00028_087_SAM04150	X200704_S2_LC02MS02_EXP00028_087_SAM04150	76	Sample	lw_03h_DY	E lw_03h_DY	3	E lw	DY
S0077_QC	X2020.09.27_S1_LC06MS01_EXP00028_088_QC	X200704_S2_LC02MS02_EXP00028_088_QC	77	QC	QC
S0078_QC	X2020.09.27_S1_LC06MS01_EXP00028_089_QC	X200704_S2_LC02MS02_EXP00028_089_QC	78	QC	QC
S0079_tIS	X2020.09.27_S1_LC06MS01_EXP00028_090_cmtIS	X200704_S2_LC02MS02_EXP00028_090_tIS	79	Blank	Blank

## Sheet: Supplemental
AlignmentID	Assay	Average.Rt.min.	Average.Mz	Metabolite	Metabolite.name	Adduct.type	Reference.m.z	Reference.RT	ppm_diff	Rt_diff	INCHIKEY	Short_INCHIKEY	Comment	QC_CV	QC_stdev	QC_average	QC_min	QC_median	QC_max	Smp_CV	Smp_stdev	Smp_average	Smp_min	Smp_median	Smp_max	D_ratio	QC_ave_Blank_ratio	S0001_QC	S0002_QC	S0003_SAM04111	S0004_SAM04130	S0005_SAM04109	S0006_SAM04129	S0007_SAM04133	S0008_SAM04121	S0009_QC	S0010_SAM04119	S0011_SAM04118	S0012_SAM04123	S0013_SAM04110	S0014_SAM04120	S0015_SAM04137	S0016_QC	S0017_SAM04127	S0018_SAM04135	S0019_SAM04125	S0020_SAM04136	S0021_SAM04126	S0022_SAM04117
NEG_M3004	NEG	0.941	294.01	Diclofenac	Diclofenac [M-H]-; NEG and POS; DCOPUUMXTXDBNB-UHFFFAOYSA-N	[M-H]-	294.009	0.92	3.44	0.021	DCOPUUMXTXDBNB-UHFFFAOYSA-N	DCOPUUMXTXDBNB	in AMRT_only	225.94	10865.9	4809.21	196	1153.5	41872	108.918	3.06927e+06	2.81796e+06	1428	572064.5	9137801	0.354024	10.189	1121	2450	7487540	8047969	15964	16965	28830	8294	2595	66413	15860	5210574	15888	5868696	5942	395	73864	87094	10842	5100226	15464	11995
NEG_M1061	NEG	1.16	172.992	Phenol-sulfate	Phenol-sulfate [M-H]-; NEG only; CTYRPMDGLDAWRQ-UHFFFAOYSA-N	[M-H]-	172.991	1.17	2.02	-0.01	CTYRPMDGLDAWRQ-UHFFFAOYSA-N	CTYRPMDGLDAWRQ	in AMRT_only	5.7088	12354.7	216414	192619	217171	234255	66.369	1.1542e+06	1.73906e+06	179279	1863165	4608767	1.07041	216414	225962	234255	1363346	2272435	269667	396631	3031389	371851	209522	2141878	2445614	1791907	2921847	245132	238185	202053	2519389	4608767	1218978	306400	2278640	712950
NEG_M473	NEG	1.276	129.056	Methyl-2-oxovaleric acid	Methyl-2-oxovaleric acid [M-H]-; NEG only isobars C6H10O3 short chain fatty acid; BKAJNAXTPSGJCU-UHFFFAOYSA-N	[M-H]-	129.056	1.25	5.66	0.026	BKAJNAXTPSGJCU-UHFFFAOYSA-N	BKAJNAXTPSGJCU	in AMRT_only high	27.7021	42612.7	153825	110094	140025	240718	105.692	3.40713e+06	3.22363e+06	130482	2371239	14639356	1.25069	10.8611	134500	131102	1842546	7033128	278967	211907	14067090	184233	240718	3365524	5056236	3154360	2479323	197736	166799	148836	5149438	14639356	6273628	325292	5633910	3118558
NEG_M499	NEG	1.54	131.072	2-Hydroxy-3-methylpentanoic acid	2-Hydroxy-3-methylpentanoic acid [M-H]-; NEG only tailing; RILPIWOPNGRASR-UHFFFAOYSA-N	[M-H]-	131.071	1.46	2.06	0.08	RILPIWOPNGRASR-UHFFFAOYSA-N	RILPIWOPNGRASR	in AMRT_only	10.8173	5105.19	47194.6	39468	46237	56676	59.8367	151463	253128	41398	249597.5	607847	3.37058	2.03856	50429	45428	165601	400141	64756	57302	268597	87941	50435	272879	267784	247472	342484	78779	76021	52505	226799	408293	109614	81959	272168	41398
NEG_M947	NEG	1.599	165.056	3-Phenyllactic acid	3-Phenyllactic acid [M-H]-; NEG only tailing; VOXXWSYKYCBWHO-MRVPVSSYSA-N	[M-H]-	165.056	1.5	0.79	0.099	VOXXWSYKYCBWHO-MRVPVSSYSA-N	VOXXWSYKYCBWHO	in AMRT_only	22.2363	4079.4	18345.7	7847	18584	25102	75.8439	517134	681839	16638	643207	1750472	0.788849	11.7827	22421	19267	526715	1345450	35064	77462	776287	80259	17687	790002	844421	613137	1149950	48915	66401	19357	716052	1279869	209215	75737	792227	116052
NEG_M337	NEG	1.619	115.04	3-Methyl-2-oxobutanoic acid	3-Methyl-2-oxobutanoic acid [M-H]-; NEG only; QHKABHOOEWYVLI-UHFFFAOYSA-N	[M-H]-	115.04	1.54	1.13	0.079	QHKABHOOEWYVLI-UHFFFAOYSA-N	QHKABHOOEWYVLI	in AMRT_only	37.9415	9982.46	26310.1	15069	23191	47553	115.302	830386	720187	20824	501830	3760397	1.20215	15.5497	24281	21035	352816	1545378	47602	47409	3582810	44334	47553	608136	809508	618829	534186	38606	37247	23037	885346	3760397	1126519	68999	1081569	489646
NEG_M1557	NEG	1.637	206.082	N-3-Phenylpropionyl-glycine	N-3-Phenylpropionyl-glycine [M-H]-; NEG and POS tailing; XHSURMJJKAFELI-UHFFFAOYSA-N	[M-H]-	206.082	1.46	-2.72	0.177	XHSURMJJKAFELI-UHFFFAOYSA-N	XHSURMJJKAFELI	in AMRT_only	10.1237	1366.54	13498.5	11526	13418.5	17350	13.9636	2272.65	16275.5	11873	15994	22692	60.13	20.831	17350	13435	17225	15841	17364	21686	15101	21928	13350	17987	18665	17980	18972	15852	17280	13609	15720	16257	15202	18648	16925	14537
NEG_M4999	NEG	1.651	514.284	Taurocholic acid	Taurocholic acid [M-H]-; NEG higher than POS; WBWWGRHZICKQGZ-HZAMXZRMSA-N	[M-H]-	514.284	1.5	-1.07	0.151	WBWWGRHZICKQGZ-HZAMXZRMSA-N	WBWWGRHZICKQGZ	in AMRT_only	13.2393	5061.41	38230.1	32274	35718.5	50189	18.7948	4077.68	21695.8	13677	21152	32930	124.125	31.2849	50189	45282	23687	32930	20873	31483	30507	29026	41921	26190	28990	19950	26242	24080	21507	35019	24616	29617	21076	22276	23502	21636
NEG_M2410	NEG	1.703	257.078	2-O-Methyluridine	2-O-Methyluridine [M-H]-; NEG higher than POS; SXUXMRMBWZCMEN-ZOQUXTDFSA-N	[M-H]-	257.078	1.7	-0.58	0.003	SXUXMRMBWZCMEN-ZOQUXTDFSA-N	SXUXMRMBWZCMEN	in AMRT_only low	41.7673	770.696	1845.21	717	1757.5	3136	59.3285	4842.41	8162.03	803	8655.5	16623	15.9155	4.02885	1921	2688	6453	11275	2053	2286	9638	1730	717	11408	12798	15276	14154	1593	1648	1267	10150	15221	4810	2687	13768	1931
NEG_M2128	NEG	1.761	241.083	Thymidine	Thymidine [M-H]-; NEG higher than POS; IQFYYKKMVGJFEH-XLPZGREQSA-N	[M-H]-	241.083	1.75	0.33	0.011	IQFYYKKMVGJFEH-XLPZGREQSA-N	IQFYYKKMVGJFEH	in AMRT_only	9.31289	2110.71	22664.4	20443	22139	28380	48.5117	114530	236088	71961	247198	472504	1.84293	160.741	23303	28380	208914	369050	82850	125484	348480	104665	23819	289914	343150	234117	378108	84233	86598	21001	264896	472504	152028	96013	289133	118925
NEG_M985	NEG	1.89	168.067	Pyridoxine	Pyridoxine [M-H]-; NEG and POS; LXNHXLLTXMVWPM-UHFFFAOYSA-N	[M-H]-	168.067	1.92	1.19	-0.03	LXNHXLLTXMVWPM-UHFFFAOYSA-N	LXNHXLLTXMVWPM	in AMRT_MSMS	3.85897	133966	3.47155e+06	3335739	3.44383e+06	3838645	15.1325	224373	1.48272e+06	1021482	1482045.5	2198506	59.7068	8614.26	3421106	3627528	1621356	1837712	1576140	1685456	1843390	1389113	3536964	1729050	1542943	1166809	1385978	1452557	1162062	3472889	1624496	2198506	1500749	1623979	1232507	1489026
NEG_M1332	NEG	1.947	192.067	Phenylacetylglycine	Phenylacetylglycine [M-H]-; NEG higher than POS; UTYVDVLMYQPLQB-UHFFFAOYSA-N	[M-H]-	192.067	1.88	2.29	0.067	UTYVDVLMYQPLQB-UHFFFAOYSA-N	UTYVDVLMYQPLQB	in AMRT_only	7.28293	55015	755397	674710	751784	857861	28.638	215847	753710	464166	684148.5	1282310	25.4879	124.921	844597	804240	599830	787670	469787	1211127	1211817	1048575	857861	743535	937419	732731	1003947	556271	927783	770984	698866	1033704	668507	675268	800550	578705
NEG_M387	NEG	1.955	117.056	2-Hydroxy-3-methylbutyric acid+F14	2-Hydroxy-3-methylbutyric acid [M-H]-; NEG only slightly tailing isobars; NGEWQZIDQIYUNV-UHFFFAOYSA-N	[M-H]-	117.056	1.95	1.11	0.005	NGEWQZIDQIYUNV-UHFFFAOYSA-N	NGEWQZIDQIYUNV	in AMRT_only	5.66836	2452.97	43274.7	38476	43316.5	47002	66.956	203999	304676	28889	307729.5	741545	1.20244	43274.7	46479	47002	270416	546512	38537	68606	280030	63708	43074	361335	407095	266666	517693	46575	49855	42872	329160	551867	114768	55534	376166	82004
NEG_M1315	NEG	2.066	190.055	N-Acetyl-methionine	N-Acetyl-methionine [M-H]-; NEG and POS; XUYPXLNMDZIRQH-LURJTMIESA-N	[M-H]-	190.054	2.1	1.58	-0.034	XUYPXLNMDZIRQH-LURJTMIESA-N	XUYPXLNMDZIRQH	in AMRT_only	5.63807	408.708	7249.07	6554	7321.5	8045	64.3067	21069.9	32764.7	9367	28509	89622	1.93977	3.92054	7340	8045	26247	87552	10312	16569	85058	16491	7600	34172	36690	27227	51834	9945	11482	7347	30123	89622	17042	12438	33369	10531
NEG_M304	NEG	2.175	111.02	Uracil	Uracil [M-H]-; NEG higher than POS; ISAKRJDGNUQOIC-UHFFFAOYSA-N	[M-H]-	111.02	2.2	-0.81	-0.025	ISAKRJDGNUQOIC-UHFFFAOYSA-N	ISAKRJDGNUQOIC	in AMRT_MSMS	4.86048	12500.2	257180	239467	253627	282513	30.4304	54923.2	180488	93100	176743	318394	22.7594	73.0834	260859	282326	178003	262010	107762	152384	234202	128598	257314	200326	219945	169125	234389	93100	100416	251332	200137	318394	138557	115746	208858	119740
NEG_M388	NEG	2.195	117.056	3-Hydroxyisovaleric acid	3-Hydroxyisovaleric acid [M-H]-; NEG only isobars; AXFYFNCPONWUHW-UHFFFAOYSA-N	[M-H]-	117.056	2.17	1.62	0.025	AXFYFNCPONWUHW-UHFFFAOYSA-N	AXFYFNCPONWUHW	in AMRT_only	6.35446	2255.97	35502.1	30819	35684.5	39970	91.8333	217842	237215	21319	193689	906055	1.0356	13.681	36422	36499	163885	860316	28957	42980	488802	40925	34072	196284	236584	224731	293957	33243	34004	36438	191094	513245	91799	38721	239077	57378
NEG_M1143	NEG	2.2	178.051	Hippuric acid	Hippuric acid [M-H]-; NEG higher than POS; QIAFMBKCNZACKA-UHFFFAOYSA-N	[M-H]-	178.051	2.1	2.86	0.1	QIAFMBKCNZACKA-UHFFFAOYSA-N	QIAFMBKCNZACKA	in AMRT_only	5.84578	102672	1.75633e+06	1620751	1732608	1946056	223.747	417645	186660	32585	97826	3275165	24.5834	44.088	1869499	1946056	189525	196139	180223	211428	133071	230885	1830799	180514	101772	127662	338054	96773	67863	1713028	114989	68883	115750	115659	115875	52751
NEG_M1881	NEG	2.23	227.067	2-Deoxyuridine	2-Deoxyuridine [M-H]-; NEG only; MXHRCPNRJAMMIM-SHYZEUOFSA-N	[M-H]-	227.067	2.3	-1.85	-0.07	MXHRCPNRJAMMIM-SHYZEUOFSA-N	MXHRCPNRJAMMIM	in AMRT_only	7.891	1659.25	21027.1	16901	21204	22903	68.962	64908.3	94121.9	2861	98405.5	238596	2.5563	36.5055	21676	22903	79653	201323	11009	20067	182143	16770	21180	109762	135379	100182	153472	10670	13916	19173	115639	238596	61043	14445	130993	33195
NEG_M1275	NEG	2.287	188.035	Kynurenic acid	Kynurenic acid [M-H]-; NEG and POS; HCZHHEIFKROPDY-UHFFFAOYSA-N	[M-H]-	188.035	2.2	-1.7	0.087	HCZHHEIFKROPDY-UHFFFAOYSA-N	HCZHHEIFKROPDY	in AMRT_only	13.8609	17786.3	128320	109516	123459	177770	23.0705	12085.6	52385.5	34581	50055	101592	147.169	43.4247	128390	177770	50628	70885	42401	62167	72795	53511	140412	54846	56565	93253	65461	40757	48121	126827	54632	74077	42144	45493	45594	39950
NEG_M1656	NEG	2.326	212.002	Indoxyl-sulfate	Indoxyl-sulfate [M-H]-; NEG only; BXFFHSIDQOFMLE-UHFFFAOYSA-N	[M-H]-	212.002	2.34	0.38	-0.014	BXFFHSIDQOFMLE-UHFFFAOYSA-N	BXFFHSIDQOFMLE	in AMRT_only	7.23174	3795.76	52487.5	47263	53081.5	58209	20.7953	10753.4	51710.8	35910	49518.5	87986	35.2982	151.261	58209	56847	51480	70267	41917	49099	73496	46035	55980	60063	56331	48692	71833	43737	40081	54417	55554	87986	50657	48302	50878	45722
NEG_M1115	NEG	2.402	176.038	N-Formyl-methionine	N-Formyl-methionine [M-H]-; NEG much higher than POS; PYUSHNKNPOHWEZ-YFKPBYRVSA-N	[M-H]-	176.039	2.38	-1.19	0.022	PYUSHNKNPOHWEZ-YFKPBYRVSA-N	PYUSHNKNPOHWEZ	in AMRT_only	11.7526	6131.31	52169.7	45676	51088.5	67947	45.4804	31548.7	69367.8	22124	71967	143196	19.4344	7.42418	50068	54406	62014	114756	25562	40877	102513	30767	67947	79986	90625	67695	105178	29912	29775	47291	80342	143196	46241	38941	92973	36913
NEG_M281	NEG	2.728	103.04	2-Hydroxybutyric Acid	2-Hydroxybutyric Acid [M-H]-; NEG only three peaks 1 1.5 and 2.75 min; AFENDNXGAFYKQO-UHFFFAOYSA-N	[M-H]-	103.04	2.75	0.78	-0.022	AFENDNXGAFYKQO-UHFFFAOYSA-N	AFENDNXGAFYKQO	in AMRT_only	5.54435	3983.12	71841	64975	72293.5	78648	40.8113	50556.7	123879	60138	110639.5	276376	7.87852	8.2709	73892	78648	114002	205445	73243	96303	239570	79653	68668	131853	128626	110669	153031	64757	69547	72885	113699	276376	96730	74987	132345	66731
NEG_M175	NEG	2.844	87.0088	Pyruvic acid	Pyruvic acid [M-H]-; NEG only two peaks 2.9min and 8min (low); LCTONWCANYUPML-UHFFFAOYSA-N	[M-H]-	87.0088	2.9	0.34	-0.056	LCTONWCANYUPML-UHFFFAOYSA-N	LCTONWCANYUPML	in AMRT_only	11.7676	5707.92	48505.3	40000	48325.5	61215	46.7858	82883.8	177156	45544	156536.5	407094	6.88666	1.94793	61215	51328	104030	68957	300307	255904	279751	243507	50577	141030	94079	114441	146946	292130	154246	51391	146369	336807	124839	174500	69188	161352
NEG_M309	NEG	2.891	112.052	Creatinine	Creatinine [M-H]-; NEG and POS; DDRJAANPRJIHGJ-UHFFFAOYSA-N	[M-H]-	112.052	3	-1.16	-0.109	DDRJAANPRJIHGJ-UHFFFAOYSA-N	DDRJAANPRJIHGJ	in AMRT_only	5.35853	6224.8	116166	107971	114876	126979	15.1707	11911	78513.4	57870	77734	109665	52.2608	30.228	118117	126979	79491	95398	73479	91630	106991	81645	115017	84839	84598	64474	90903	58257	57870	109662	83227	109665	74988	68872	81579	66240
NEG_M1527	NEG	2.899	204.067	Indole-3-lactic acid	Indole-3-lactic acid [M-H]-; NEG much higher than POS; XGILAAMKEQUXLS-UHFFFAOYSA-N	[M-H]-	204.067	2.9	2.3	-0.001	XGILAAMKEQUXLS-UHFFFAOYSA-N	XGILAAMKEQUXLS	in AMRT_only	10.316	5777.17	56002	47928	55404.5	68956	73.5056	177232	241113	24887	230273.5	664430	3.25967	60.938	63239	68956	207477	664430	36936	58626	432927	50201	61737	288136	316204	227792	394240	32504	38632	52882	272523	586532	89274	44099	263999	59213
NEG_M2161	NEG	3.032	243.063	Uridine	Uridine [M-H]-; NEG higher than POS; DRTQHJPVMGBUCF-XVFCMESISA-N	[M-H]-	243.062	3.15	1.23	-0.118	DRTQHJPVMGBUCF-XVFCMESISA-N	DRTQHJPVMGBUCF	in AMRT_only	12.2377	2250.27	18388.1	15898	18205.5	22880	48.3666	6780.83	14019.7	3119	11512.5	33277	33.1858	9.71885	16082	19209	9971	13457	8588	11309	5221	9329	19745	22477	19764	15769	20950	7851	10364	19058	24527	8106	8579	11586	16606	9381
NEG_M1773	NEG	3.39	218.104	Pantothenic acid	Pantothenic acid [M-H]-; NEG and POS tailing; GHOKWGTUZJEAQD-ZETCQYMHSA-N	[M-H]-	218.103	3.4	4.72	-0.01	GHOKWGTUZJEAQD-ZETCQYMHSA-N	GHOKWGTUZJEAQD	in AMRT_MSMS	8.10726	748504	9.23252e+06	8391672	9.10326e+06	10666638	17.3252	801752	4.62768e+06	2042049	4609693	6852931	93.3585	11806.3	10217822	10666638	4953918	5593747	4597657	6122589	6640680	5143824	10360889	5154228	5286346	4280909	5668398	4198140	4405968	9237916	4853524	6852931	4566590	4187140	4876156	4347256
NEG_M659	NEG	3.479	144.067	4-Acetamidobutanoic acid	4-Acetamidobutanoic acid [M-H]-; NEG and POS; UZTFMUBKZQVKLK-UHFFFAOYSA-N	[M-H]-	144.067	3.5	-0.62	-0.021	UZTFMUBKZQVKLK-UHFFFAOYSA-N	UZTFMUBKZQVKLK	in AMRT_only	3.95445	5378.82	136020	128710	135111	148623	14.5889	12630	86572.8	38406	86262	117544	42.5876	112.32	137038	148623	96557	93305	84323	117544	103698	98935	137743	92349	87119	74425	104660	73040	83198	139076	90275	116362	80231	75640	86256	75505
NEG_M1189	NEG	3.567	181.051	4-Hydroxyphenyllactic acid	4-Hydroxyphenyllactic acid [M-H]-; NEG only; JVGVDSSUAVXRDY-UHFFFAOYSA-N	[M-H]-	181.051	3.59	2.21	-0.023	JVGVDSSUAVXRDY-UHFFFAOYSA-N	JVGVDSSUAVXRDY	in AMRT_MSMS	8.11251	10394.1	128124	113727	127888	145169	66.0475	417236	631721	56667	668121	1401777	2.49118	173.376	133118	145169	598194	1358375	84607	144453	868905	128961	143219	782752	877271	620609	1103074	85620	103697	135802	745692	1190249	246128	112601	760207	178581
NEG_M750	NEG	3.669	151.027	Xanthine	Xanthine [M-H]-; NEG higher than POS; LRFVTYWOQMYALW-UHFFFAOYSA-N	[M-H]-	151.026	3.73	3.97	-0.061	LRFVTYWOQMYALW-UHFFFAOYSA-N	LRFVTYWOQMYALW	in AMRT_MSMS	4.29515	193374	4.50216e+06	4310082	4470876	4915726	38.1989	897330	2.3491e+06	1415416	2070731.5	5109682	21.5499	154.358	4310527	4873839	2068121	4790584	1527744	1999274	4413466	1678342	4558245	2084181	2461810	2803452	2256478	1457096	1416194	4381656	2602849	5109682	2256506	1653995	2740039	1817451
NEG_M279	NEG	3.705	103.04	3-Hydroxyisobutyric acid	3-Hydroxyisobutyric acid [M-H]-; NEG only two peaks 1.8 and 3.7 min; DBXBTMSZEOQQDU-UHFFFAOYSA-N	[M-H]-	103.04	3.71	-1.07	-0.005	DBXBTMSZEOQQDU-UHFFFAOYSA-N	DBXBTMSZEOQQDU	in AMRT_only	7.55159	879.739	11649.7	10169	11671.5	13064	61.3061	35363.4	57683.3	6927	62849	140603	2.48771	200.857	10852	12154	59311	56696	9981	17424	50980	14933	10169	67253	88046	61047	114419	9115	12428	10863	73816	82702	31061	12086	82391	24698
NEG_M884	NEG	3.745	160.062	N-Acetyl-threonine	N-Acetyl-threonine [M-H]-; NEG higher than POS; PEDXUVCGOLSNLQ-WUJLRWPWSA-N	[M-H]-	160.062	3.76	0.06	-0.015	PEDXUVCGOLSNLQ-WUJLRWPWSA-N	PEDXUVCGOLSNLQ	in AMRT_only	9.39708	20315.9	216194	191395	217592	253063	17.5218	33676	192195	89560	188271	268288	60.3276	28.3199	236154	234616	195279	203149	181849	263786	198464	244788	253063	197497	240664	242787	255976	180039	207444	240470	198458	215421	188148	171238	229342	175665
NEG_M484	NEG	3.964	130.088	Leucine	Leucine [M-H]-; NEG and POS 4.1 leu 4.3 ile; ROHFNLRQFUQHCH-YFKPBYRVSA-N	[M-H]-	130.087	4.1	4.69	-0.136	ROHFNLRQFUQHCH-YFKPBYRVSA-N	ROHFNLRQFUQHCH	in AMRT_only	6.26779	472807	7.54345e+06	6964839	7.44303e+06	8519237	22.2544	717214	3.2228e+06	1867858	3187461	5519348	65.9227	456.349	8298025	8519237	3855436	3397015	4226074	5519348	3425200	4681748	8097930	3570144	3468346	3069194	3521417	3771426	3653194	7561622	3234162	3180636	3325956	3830664	2833680	3455884
NEG_M483	NEG	4.186	130.087	Isoleucine	Isoleucine [M-H]-; NEG and POS 4.1 leu 4.3 ile; AGPKZVBTJJNPAG-WHFBIAKZSA-N	[M-H]-	130.087	4.1	0.92	0.086	AGPKZVBTJJNPAG-WHFBIAKZSA-N	AGPKZVBTJJNPAG	in AMRT_only check ref RT	6.36731	335934	5.27591e+06	4813722	5193733	5935066	22.154	697683	3.14924e+06	1851282	3162714.5	5399556	48.1499	399.569	5785896	5935066	3708806	3446435	4139934	5399556	3594921	4532220	5683144	3389434	3395759	2563736	3367748	3669535	3608470	5280959	3176314	3270579	3278184	3858053	2780968	3495913
NEG_M2160	NEG	4.315	243.062	Pseudouridine	Pseudouridine [M-H]-; NEG higher than POS; PTJWIQPHWPFNBW-GBNDHIKLSA-N	[M-H]-	243.062	4.45	0.12	-0.135	PTJWIQPHWPFNBW-GBNDHIKLSA-N	PTJWIQPHWPFNBW	in AMRT_only	4.31924	4624.02	107056	97984	106664	115615	35.0536	105068	299737	152376	305104.5	542752	4.40096	247.815	106539	110440	284940	424957	163128	215760	414095	189155	111843	343047	356791	203450	384160	155687	157246	106788	353687	542752	217991	176494	352816	192685
NEG_M429	NEG	4.351	124.992	2-Hydroxyethanesulfonic acid	2-Hydroxyethanesulfonic acid [M-H]-; NEG only; SUMDYPCJJOFFON-UHFFFAOYSA-N	[M-H]-	124.991	4.3	5.6	0.051	SUMDYPCJJOFFON-UHFFFAOYSA-N	SUMDYPCJJOFFON	in AMRT_only	9.70011	37690	388552	344423	376918	449788	182.881	1.47214e+06	804972	295862	511580.5	11902731	2.56021	9.54955	449788	444262	523258	597244	449497	665224	964589	528294	383906	719998	551671	407350	610300	409829	456183	425552	829638	1404916	485145	893729	686627	459200
NEG_M686	NEG	4.579	146.046	N-Acetyl-serine	N-Acetyl-serine [M-H]-; POS higher than NEG isobars; JJIHLJJYMXLCOY-BYPYZUCNSA-N	[M-H]-	146.046	4.59	1.16	-0.011	JJIHLJJYMXLCOY-BYPYZUCNSA-N	JJIHLJJYMXLCOY	in AMRT_only	12.5842	36791	292359	255874	273771	366895	50.4764	234557	464686	138452	423148	1625027	15.6854	6.38449	366895	321680	479519	632019	308471	308506	545594	368640	271866	551515	478832	1625027	737345	221456	227265	315281	495424	795981	288148	226846	520977	208090
NEG_M1263	NEG	4.638	187.072	N2-Acetyl-glutamine	N2-Acetyl-glutamine [M-H]-; NEG and POS; KSMRODHGGIIXDV-YFKPBYRVSA-N	[M-H]-	187.072	4.6	-0.48	0.038	KSMRODHGGIIXDV-YFKPBYRVSA-N	KSMRODHGGIIXDV	in AMRT_only	12.5699	10689.3	85039.1	74658	79702.5	104227	90.1294	13605	15094.9	2877	11274.5	71635	78.5693	21.5071	104227	103953	23428	13725	13916	20680	18850	18305	91710	19894	13172	10050	23202	16926	7551	79324	15818	12096	9183	11269	10953	7412
NEG_M675	NEG	4.665	145.062	3-Ureidoisobutyric acid	3-Ureidoisobutyric acid [M-H]-; NEG and POS; PHENTZNALBMCQD-UHFFFAOYSA-N	[M-H]-	145.062	4.7	-0.76	-0.035	PHENTZNALBMCQD-UHFFFAOYSA-N	PHENTZNALBMCQD	in AMRT_only low	29.2622	880.603	3009.36	1843	2711	5075	71.1355	13513.2	18996.4	553	20495	50442	6.51661	1.89149	3731	5075	22039	37848	1605	3843	28868	1586	3922	23768	28772	21167	37147	2075	1854	1843	27353	50442	8674	2718	29029	6974
NEG_M754	NEG	4.679	151.061	Xylitol	Xylitol [M-H]-; NEG only; HEBKCHPVOIAQTA-NGQZWQHPSA-N	[M-H]-	151.061	4.92	-1.32	-0.241	HEBKCHPVOIAQTA-NGQZWQHPSA-N	HEBKCHPVOIAQTA	in AMRT_only isobars	3.64007	4062.42	111603	105124	112554	119102	17.6076	10202.7	57944.8	36167	57464	90577	39.8171	113.418	107201	116053	62687	69802	51079	69631	79324	58367	113254	63220	62015	39804	70171	44874	48302	115728	58952	90577	55113	53868	58417	51828
NEG_M353	NEG	4.837	116.072	Valine	Valine [M-H]-; POS higher than NEG isobars 72 ftragment gives better SN than molecular ion; KZSNJWFQEVHDMF-BYPYZUCNSA-N	[M-H]-	116.072	5.07	0.43	-0.233	KZSNJWFQEVHDMF-BYPYZUCNSA-N	KZSNJWFQEVHDMF	in AMRT_only	8.38138	223425	2.66573e+06	2408512	2610046	3146198	22.3427	90319.9	404249	140516	406946.5	659148	247.371	221.204	3049502	3146198	429749	434930	440439	659148	554672	529504	2890172	447538	419780	355676	473127	400420	416011	2609110	396132	569754	422448	439330	366844	411472
NEG_M496	NEG	5.333	131.047	Ureidopropionic acid	Ureidopropionic acid [M-H]-; NEG and POS; JSJWCHRYRHKBBW-UHFFFAOYSA-N	[M-H]-	131.046	5.3	3.51	0.033	JSJWCHRYRHKBBW-UHFFFAOYSA-N	JSJWCHRYRHKBBW	in AMRT_only	67.188	354.801	528.071	0	550.5	1172	75.4111	21363.9	28329.9	0	32384.5	70058	1.66075	0.699432	757	0	24244	50223	581	1807	48463	2196	289	33430	40020	37039	55790	0	564	383	33971	63553	18771	0	44720	10009
NEG_M1269	NEG	5.345	187.108	N6-Acetyl-lysine	N6-Acetyl-lysine [M-H]-; POS and NEG isobars; DTERQYGMUDWYAZ-ZETCQYMHSA-N	[M-H]-	187.109	5.5	-4.33	-0.155	DTERQYGMUDWYAZ-ZETCQYMHSA-N	DTERQYGMUDWYAZ	in AMRT_only	4.83173	1404.03	29058.6	26691	28829.5	30969	22.4068	8007.45	35736.7	13168	36391	53264	17.5341	8.12375	26691	28172	37346	33486	24461	36844	32359	31396	27930	32598	35923	36853	47149	23851	26083	30474	35795	37922	26565	25433	45756	29161
NEG_M1168	NEG	5.376	180.034	Methionine sulfone	Methionine sulfone [M-H]-; NEG and POS; UCUNFLYVYCGDHP-UHFFFAOYSA-N	[M-H]-	180.034	5.6	1.78	-0.224	UCUNFLYVYCGDHP-UHFFFAOYSA-N	UCUNFLYVYCGDHP	in AMRT_only	4.19057	12990.3	309989	279424	313712	322041	17.5986	41920.2	238202	138130	236095	329363	30.9882	546.718	288980	279424	168447	221232	213308	306665	244510	263362	320831	237436	231366	271124	234643	230234	307034	301658	245412	263566	224361	322741	242978	260594
NEG_M1191	NEG	5.379	181.072	Hexitol (Sorbitol Mannitol Galactitol)	Hexitol (Sorbitol Mannitol Galactitol) [M-H]-; NEG only tailing coeluting hexitols sorbitol mannitol galactitol; FBPFZTCFMRRESA-JGWLITMVSA-N	[M-H]-	181.072	5.68	2.26	-0.301	FBPFZTCFMRRESA-JGWLITMVSA-N	FBPFZTCFMRRESA	in AMRT_only isobars	3.37898	56671.4	1.67717e+06	1572636	1.68048e+06	1774583	17.6414	139418	790287	339659	782031.5	1242894	40.6487	163.34	1701995	1743186	770942	889871	708537	942295	1091522	847619	1695313	807543	837604	719111	953976	664563	689832	1572636	763536	1242894	737304	671587	799284	702464
NEG_M1174	NEG	5.388	180.067	Tyrosine	Tyrosine [M-H]-; POS and NEG isobars; OUYCCCASQSFEME-QMMMGPOBSA-N	[M-H]-	180.067	5.25	2.28	0.138	OUYCCCASQSFEME-QMMMGPOBSA-N	OUYCCCASQSFEME	in AMRT_MSMS	3.73567	89877.1	2.40592e+06	2273158	2.39285e+06	2570848	11.9929	224116	1868736	906426	1886940.5	2343320	40.1029	84.4655	2317426	2344612	1734492	1884647	1775465	2092037	2260136	2017458	2391133	1889234	1868269	1791126	2018593	1761502	1857944	2365724	1892243	2343320	1890311	1830250	1868971	1941317
NEG_M2838	NEG	5.394	283.068	Xanthosine	Xanthosine [M-H]-; NEG and POS; UBORTCNDUKBEOP-UUOKFMHZSA-N	[M-H]-	283.068	5.45	-0.74	-0.056	UBORTCNDUKBEOP-UUOKFMHZSA-N	UBORTCNDUKBEOP	in AMRT_MSMS	5.90585	3439.48	58238.6	53214	58039.5	65948	48.995	20247.2	41324.9	11415	35744	109967	16.9875	127.158	53214	57548	34778	109967	25387	27791	96201	27975	56824	36112	41877	46779	49147	22844	25633	59931	38460	87919	36408	18267	44891	31785
NEG_M1111	NEG	5.959	175.072	Glycyl-threonine	Glycyl-threonine [M-H]-; NEG and POS; OLIFSFOFKGKIRH-UHFFFAOYSA-N	[M-H]-	175.072	6.06	-2.34	-0.101	OLIFSFOFKGKIRH-UHFFFAOYSA-N	OLIFSFOFKGKIRH	in AMRT_only	17.3655	3440.51	19812.3	15979	18915.5	27331	93.4873	16732.1	17897.7	6088	14378	134942	20.5623	16.0945	27331	21624	17138	16876	19224	19502	22249	19860	19871	16282	12210	134942	17407	11667	18919	20463	16210	13148	12191	15668	13579	11670
NEG_M477	NEG	5.996	130.051	Hydroxyproline	Hydroxyproline [M-H]-; POS and NEG; PMMYEEVYMWASQN-DMTCNVIQSA-N	[M-H]-	130.051	6.2	-0.54	-0.204	PMMYEEVYMWASQN-DMTCNVIQSA-N	PMMYEEVYMWASQN	in AMRT_only	4.15111	5004.69	120563	113109	119269	129100	14.8507	9663.39	65070.3	23214	66417.5	85012	51.7902	99.8035	121627	123184	68238	71782	64380	78203	80631	70247	125895	68896	66698	68661	76609	58777	63737	119720	65544	85012	67063	58211	71234	60792
NEG_M931	NEG	6.075	164.039	Methionine sulfoxide	Methionine sulfoxide [M-H]-; NEG and POS; QEFRNWWLZKMPFJ-UHFFFAOYSA-N	[M-H]-	164.039	6.34	2.5	-0.265	QEFRNWWLZKMPFJ-UHFFFAOYSA-N	QEFRNWWLZKMPFJ	in AMRT_only	7.14362	98517	1.37909e+06	1221826	1384243	1636241	28.7617	79750.5	277280	104161	266514	528235	123.531	60.1645	1385210	1408195	298042	303148	264614	430648	345231	395849	1465716	253042	301409	528235	328023	240692	353151	1401207	243451	287167	261596	258638	341725	268414
NEG_M391	NEG	6.258	118.051	Threonine	Threonine [M-H]-; NEG and POS; AYFVYJQAPQTCCC-GBXIJSLDSA-N	[M-H]-	118.051	6.47	2.12	-0.212	AYFVYJQAPQTCCC-GBXIJSLDSA-N	AYFVYJQAPQTCCC	in AMRT_MSMS	6.62283	455751	6.88151e+06	6314142	6797234	8093714	17.0481	616270	3.61489e+06	1119034	3603472	4967936	73.9531	111.416	7212120	8093714	4011649	4433384	3900541	4757916	4967936	4261382	7375781	3563053	3744480	4370442	4361382	3319467	3357792	6940454	3743346	4786176	3789806	3087542	3676287	3990425
NEG_M424	NEG	6.421	124.007	Taurine	Taurine [M-H]-; NEG and POS; XOAAWQZATWQOTB-UHFFFAOYSA-N	[M-H]-	124.007	6.6	-0.32	-0.179	XOAAWQZATWQOTB-UHFFFAOYSA-N	XOAAWQZATWQOTB	in AMRT_MSMS	9.09423	162831	1.79048e+06	1379279	1.79483e+06	2089120	37.3241	250112	670109	167943	690483	1794238	65.1031	22.4338	1921056	2089120	806879	491604	831799	964393	204774	893663	1948696	843159	797803	732365	1022166	630194	677114	1805926	719940	316316	637644	633696	698017	669973
NEG_M183	NEG	6.609	88.0406	Alanine	Alanine [M-H]-; NEG and POS isobars; QNAYBMKLOCPYGJ-REOHCLBHSA-N	[M-H]-	88.0404	6.4	2.73	0.209	QNAYBMKLOCPYGJ-REOHCLBHSA-N	QNAYBMKLOCPYGJ	in AMRT_only	14.2182	21200.8	149110	120131	143572	191002	36.3902	13972.2	38395.6	13736	35243	81872	151.735	26.0136	191002	169321	33135	39467	40578	81872	49227	75527	167653	34079	40768	39208	54161	43340	52028	174438	43881	39696	39942	31218	39198	55606
NEG_M791	NEG	6.638	154.062	Histidine	Histidine [M-H]-; POS higher than NEG very poor peak shape tailing; HNDVDQJCIGZPNO-YFKPBYRVSA-N	[M-H]-	154.062	7	0.52	-0.362	HNDVDQJCIGZPNO-YFKPBYRVSA-N	HNDVDQJCIGZPNO	in AMRT_only poor peak shape	8.63376	115804	1.34129e+06	1201173	1325779	1518616	21.0378	157893	750519	244860	737072	1110068	73.3434	9.06549	1201173	1391694	720525	732342	746488	1003604	991231	900716	1260827	723562	652435	885820	910442	663071	604578	1209715	755732	1110068	723034	548152	593175	741153
NEG_M688	NEG	6.76	146.047	Glutamic acid	Glutamic acid [M-H]-; NEG and POS; WHUUTDBJXJRKMK-VKHMYHEASA-N	[M-H]-	146.046	6.8	9.52	-0.04	WHUUTDBJXJRKMK-VKHMYHEASA-N	WHUUTDBJXJRKMK	in AMRT_MSMS	5.3211	919718	1.72843e+07	16337849	17031799	19448546	30.0819	2.522e+06	8.38378e+06	2592119	7938210	17972414	36.4678	22.0278	18799978	19448546	9268187	12613535	8084366	8683229	17972414	8574723	18152478	7695660	8949972	9774065	9859077	7404342	6789802	17338674	10510462	16422334	10122312	5489464	9540863	9628295
NEG_M495	NEG	6.885	131.046	Asparagine	Asparagine [M-H]-; NEG and POS; DCXYFEDJOCDNAF-REOHCLBHSA-N	[M-H]-	131.046	7.1	0.92	-0.215	DCXYFEDJOCDNAF-REOHCLBHSA-N	DCXYFEDJOCDNAF	in AMRT_only	5.32041	56229.5	1056864	984332	1.05358e+06	1191861	35.0479	149296	425978	129753	423741	773621	37.663	51.3689	1091713	1191861	534476	272004	648201	773621	306375	671602	1063269	481119	467138	575393	498874	548496	528628	1057758	471564	339161	525998	470180	424692	541347
NEG_M511	NEG	6.973	132.031	Aspartic acid	Aspartic acid [M-H]-; NEG and POS isobars; CKLJMWTZIZZHCS-REOHCLBHSA-N	[M-H]-	132.03	7	2.95	-0.027	CKLJMWTZIZZHCS-REOHCLBHSA-N	CKLJMWTZIZZHCS	in AMRT_MSMS	6.74148	590872	8.76473e+06	7827264	8700877	9877370	45.1172	850610	1.88533e+06	399434	1784798	5856496	69.4645	31.4141	9391160	9877370	2246528	1392339	2766552	3002787	2370977	2940228	9625643	1660401	1508650	5856496	1946414	2562092	2160665	8908893	2155061	1793238	1913418	1776358	1290556	2474950
NEG_M282	NEG	7.016	104.035	Serine	Serine [M-H]-; NEG higher than POS; MTCFGRXMJLQNBG-REOHCLBHSA-N	[M-H]-	104.035	7.3	1.63	-0.284	MTCFGRXMJLQNBG-REOHCLBHSA-N	MTCFGRXMJLQNBG	in AMRT_MSMS	7.29911	182262	2.49705e+06	2199854	2454151	2971264	30.4398	424951	1.39604e+06	375164	1404740.5	3165456	42.8902	15.5554	2623681	2971264	1587169	1077315	1869389	2079485	1804779	2018353	2507565	1540338	1369987	3165456	1514906	1490610	1505584	2474192	1542947	1736678	1550339	1437173	1322806	1490356
NEG_M1459	NEG	7.124	199.97	Cysteine-S-sulfate	Cysteine-S-sulfate [M-H]-; NEG much higher than POS; NOKPBJYHPHHWAN-REOHCLBHSA-N	[M-H]-	199.969	7.1	5.05	0.024	NOKPBJYHPHHWAN-REOHCLBHSA-N	NOKPBJYHPHHWAN	in AMRT_MSMS	7.29316	1.03524e+06	1.41946e+07	13008909	1.40106e+07	16353460	63.1918	2.94744e+06	4.66428e+06	626917	3621255	12540267	35.1233	367.423	14648426	14240907	3801010	1654456	5495075	12540267	1681774	10959316	14077114	3386394	3179843	3136108	5418882	6196324	9961210	16353460	3403416	1269297	3520562	6924926	3000146	5784490
NEG_M1095	NEG	7.155	174.089	Citrulline	Citrulline [M-H]-; NEG and POS; RHGKLRLOHDJJDR-BYPYZUCNSA-N	[M-H]-	174.088	7.35	1.72	-0.195	RHGKLRLOHDJJDR-BYPYZUCNSA-N	RHGKLRLOHDJJDR	in AMRT_only	9.14633	10562.6	115485	98412	114806	137374	69.7234	62377.2	89463.8	19165	79402.5	529496	16.9334	10.5562	137374	133007	99577	90852	107267	111108	120937	111344	114605	90088	75412	162076	89749	75052	89834	116996	100818	99839	89859	92115	85690	65233
NEG_M870	NEG	7.198	159.03	2-Oxoadipic acid	2-Oxoadipic acid [M-H]-; NEG only; FGSBNBBHOZHUBO-UHFFFAOYSA-N	[M-H]-	159.03	7.22	0.19	-0.022	FGSBNBBHOZHUBO-UHFFFAOYSA-N	FGSBNBBHOZHUBO	in AMRT_only low	10.6632	1227.95	11515.8	9680	11480	13545	67.698	21282.5	31437.4	10027	23363	107629	5.76978	1.26672	12802	11979	25781	13431	76152	48913	21995	46800	13545	24487	14957	18524	18310	63179	35457	12451	20730	30497	19670	43856	14532	25749
NEG_M1090	NEG	7.306	174.041	N-Acetyl-aspartic acid	N-Acetyl-aspartic acid [M-H]-; NEG higher than POS; OTCCIMWXFLJLIA-BYPYZUCNSA-N	[M-H]-	174.041	7.2	2.01	0.106	OTCCIMWXFLJLIA-BYPYZUCNSA-N	OTCCIMWXFLJLIA	in AMRT_only	6.34069	4129.85	65132.6	56077	65030	71760	55.6556	96476.5	173346	31633	185417.5	394449	4.28068	9.34068	71760	65878	184651	256161	57266	65066	229497	57607	70160	164517	216541	213491	322868	54861	56001	67219	235687	320786	91348	44160	186184	85767
NEG_M384	NEG	7.33	117.02	Succinic acid	Succinic acid [M-H]-; NEG only; KDYFGRWQOYBRFD-UHFFFAOYSA-N	[M-H]-	117.019	7.4	2.14	-0.07	KDYFGRWQOYBRFD-UHFFFAOYSA-N	KDYFGRWQOYBRFD	in AMRT_only	4.63775	91497.7	1.97289e+06	1801565	1.97589e+06	2131904	20.473	154680	755530	178193	742200	1343642	59.1529	186.738	2011914	2131904	827483	918012	701325	939413	1124786	809443	2024793	639257	707442	742503	861180	730085	777553	2078019	784234	1343642	722281	621466	716580	765509
NEG_M1857	NEG	7.438	225.099	Carnosine	Carnosine [M-H]-; NEG and POS; CQOVPNPJLQNMDC-ZETCQYMHSA-N	[M-H]-	225.099	7.7	0.67	-0.262	CQOVPNPJLQNMDC-ZETCQYMHSA-N	CQOVPNPJLQNMDC	in AMRT_only	8.29545	36178.9	436129	400573	428858	522916	21.0156	27286.6	129839	40336	130658.5	193798	132.589	66.6864	481082	522916	143962	162670	152473	185173	193798	171429	482841	134482	137896	130327	171349	129986	131914	434462	143413	190176	138887	97035	118495	149149
NEG_M666	NEG	7.718	145.014	Oxoglutaric acid	Oxoglutaric acid [M-H]-; NEG only; KPGXRSRHYNQIFN-UHFFFAOYSA-N	[M-H]-	145.014	7.6	0.21	0.118	KPGXRSRHYNQIFN-UHFFFAOYSA-N	KPGXRSRHYNQIFN	in AMRT_only	13.09	6541.57	49973.7	41740	49065	68083	46.3168	50837.7	109761	30236	101800.5	293473	12.8676	2.08571	43407	48018	94430	86351	80861	91184	198003	84927	68083	119541	133785	101162	200869	84015	65996	55378	110323	293473	83387	57007	82833	83381
NEG_M2533	NEG	10.736	263.097	Thiamine	Thiamine [M-H]-; POS higher than NEG extremely poor peak shape low even at 120000fmol; JZRWCGZRTZMZEH-UHFFFAOYSA-N	[M-H]-	263.097	10.3	-1.06	0.436	JZRWCGZRTZMZEH-UHFFFAOYSA-N	JZRWCGZRTZMZEH	in AMRT_MSMS	79.6283	112.845	141.714	0	134	371	86.3754	57898.3	67031	14811	51478.5	287666	0.194902	141.714	0	109	53513	190409	19387	16548	221109	28135	194	69404	74646	51372	59350	23642	15735	0	57751	287666	62038	20245	76142	19926
POS_M2501	POS	1.052	335.106	Penicillin G	Penicillin G [M+H]+; JGSARLDLIJGVTE-MBNYWOFBSA-N	[M+H]+	335.106	1.103	-0.09	-0.051	JGSARLDLIJGVTE-MBNYWOFBSA-N	JGSARLDLIJGVTE	in AMRT_MSMS	6.52453	101974	1.56293e+06	1447348	1.5125e+06	1708614	22.4663	423308	1.88419e+06	941909	1906808.5	2803741	24.0897	2574.84	1652931	1703079	2178502	2386924	2226283	2071342	2671396	2403194	1708614	2803741	2336838	1509979	2385244	2054465	1174217	1684897	2229900	2521187	2296016	1435400	2136976	2237046
POS_M419	POS	1.576	146.081	N-(Iso)butyrylglycine	N-Butyrylglycine [M+H]+; WPSSBBPLVMTKRN-UHFFFAOYSA-N	[M+H]+	146.081	1.36	1.57	0.216	WPSSBBPLVMTKRN-UHFFFAOYSA-N	WPSSBBPLVMTKRN	in AMRT_only	13.0042	5935.41	45642.1	38225	44390	56797	33.1975	8397.61	25295.9	7534	24599.5	55575	70.6798	45642.1	52963	56797	32541	44356	24453	31391	50104	31572	53514	25880	32412	18427	25096	24113	17595	47122	34315	55575	32225	17771	29977	25764
POS_M3230	POS	2.083	400.343	Palmitoyl-carnitine	Palmitoyl-carnitine [M+H]+; XOMRRQXKHMYMOC-OAQYLSRUSA-N	[M+H]+	400.342	2.39	2.15	-0.307	XOMRRQXKHMYMOC-OAQYLSRUSA-N	XOMRRQXKHMYMOC	in AMRT_only	7.50621	1851.82	24670.4	21848	24404	27175	110.973	56348	50776.2	3737	30628	308859	3.28639	16.658	26802	26759	35736	41860	26207	35701	49242	21342	24122	43054	64405	308859	20473	42486	21796	27175	105111	77291	66840	16769	77109	46477
POS_M2950	POS	2.139	372.309	Myristoyl-carnitine	Myristoyl-carnitine [M+H]+; PSHXNVGSVNEJBD-LJQANCHMSA-N	[M+H]+	372.311	2.47	-4.16	-0.331	PSHXNVGSVNEJBD-LJQANCHMSA-N	PSHXNVGSVNEJBD	in AMRT_only low	7.67097	570.062	7431.43	6690	7427	8441	46.3165	2901.33	6264.14	1992	5372	14390	19.6483	19.6599	8277	7596	7388	12440	5598	7587	8949	4590	7861	7042	10847	8102	4396	4886	4531	7650	8809	9783	9973	4553	14390	6887
POS_M2598	POS	2.2	344.279	Lauroyl-carnitine	Lauroyl-carnitine [M+H]+; FUJLYHJROOYKRA-QGZVFWFLSA-N	[M+H]+	344.28	2.55	-0.17	-0.35	FUJLYHJROOYKRA-QGZVFWFLSA-N	FUJLYHJROOYKRA	in AMRT_only	8.38375	777.497	9273.86	7698	9189.5	10631	105.203	13126.4	12477.2	2981	7076	56373	5.92315	12.8092	10239	10631	9163	56373	5918	8749	48755	6904	10150	6214	9858	7624	11462	7344	6114	9553	8110	45756	10611	6325	13770	7527
POS_M37	POS	2.201	79.021	Dimethyl sulfoxide	Dimethyl sulfoxide [M+H]+; IAZDPXIOMUYVGZ-UHFFFAOYSA-N	[M+H]+	79.0212	2.206	-2.78	-0.005	IAZDPXIOMUYVGZ-UHFFFAOYSA-N	IAZDPXIOMUYVGZ	in AMRT_only	169.351	4584.08	2706.86	0	0	11897	14.6886	39758.7	270677	194178	270024.5	425132	11.5298	2706.86	2507	0	233556	267155	221516	250923	275480	246812	0	247432	259051	194178	325623	226470	211994	0	282550	253996	227321	250217	255031	263595
POS_M3515	POS	2.205	428.374	Stearoyl-carnitine	Stearoyl-carnitine [M+H]+; FNPHNLNTJNMAEE-HSZRJFAPSA-N	[M+H]+	428.373	2.35	0.79	-0.145	FNPHNLNTJNMAEE-HSZRJFAPSA-N	FNPHNLNTJNMAEE	in AMRT_only	19.4566	1410.9	7251.5	5242	7271	9757	417.847	798728	191153	3938	7777	6159227	0.176643	1.58433	9757	8351	8790	10562	5845	32771	54961	6623	9299	5061	7200	6159227	6704	101069	14339	7606	252114	14985	6827	3983	7631	7212
POS_M2292	POS	2.274	316.247	Decanoyl-carnitine	Decanoyl-carnitine [M+H]+; LZOSYCMHQXPBFU-OAHLLOKOSA-N	[M+H]+	316.248	2.269	-2.4	0.005	LZOSYCMHQXPBFU-OAHLLOKOSA-N	LZOSYCMHQXPBFU	in AMRT_only	7.91355	1275.22	16114.4	14175	16464	17979	95.1227	18772.6	19735.2	5933	11610	77981	6.793	21.1475	17979	17088	12090	65694	9072	11813	77981	10526	17612	12591	15656	8818	45063	6525	10232	15907	16581	71579	16312	9614	20151	11779
POS_M1951	POS	2.413	288.217	Octanoyl-carnitine	Octanoyl-carnitine [M+H]+; CXTATJFJDMJMIY-CYBMUJFWSA-N	[M+H]+	288.217	2.421	-0.52	-0.008	CXTATJFJDMJMIY-CYBMUJFWSA-N	CXTATJFJDMJMIY	in AMRT_only	8.13096	3487.08	42886.5	38595	42631.5	49378	48.5487	14339.7	29536.8	15518	24147	86006	24.3176	29.0362	49378	47798	26544	52310	23094	29185	81872	26384	47427	24754	35166	24640	86006	20264	19968	43573	32011	67780	31099	21910	36606	24133
POS_M240	POS	2.442	127.05	Thymine	Thymine [M+H]+; RWQNBRDOKXIBIV-UHFFFAOYSA-N	[M+H]+	127.05	1.95	-0.55	0.492	RWQNBRDOKXIBIV-UHFFFAOYSA-N	RWQNBRDOKXIBIV	in AMRT_MSMS	9.24467	2354.64	25470.3	22264	24863	29719	54.6032	103565	189668	43498	196855.5	413037	2.2736	97.5873	26028	28549	176047	305747	61861	76978	292179	72749	29719	241778	265984	235528	333858	54439	55693	27892	249014	413037	128566	61249	264018	92828
POS_M1598	POS	2.683	260.187	Hexanoyl-carnitine	Hexanoyl-carnitine [M+H]+; VVPRQWTYSNDTEA-LLVKDONJSA-N	[M+NH4]+	260.186	2.701	3.5	-0.018	VVPRQWTYSNDTEA-LLVKDONJSA-N	VVPRQWTYSNDTEA	in AMRT_only	8.05206	12019.5	149272	134957	145458	169295	17.9574	9975.61	55551.6	33615	56560.5	82527	120.489	144.224	169295	168290	59308	60167	61888	82527	71924	72028	162501	64230	63769	46800	65941	57351	59164	158586	63601	72069	59792	60039	59559	58108
POS_M1453	POS	2.946	246.171	Valeryl-carnitine	Valeryl-carnitine [M+H]+; VSNFQQXVMPSASB-SNVBAGLBSA-N	[M+NH4]+	246.17	2.982	2.92	-0.036	VSNFQQXVMPSASB-SNVBAGLBSA-N	VSNFQQXVMPSASB	in AMRT_MSMS	7.33687	62968.6	858249	778611	838010	958981	21.7601	127654	586643	369944	555611.5	976535	49.3276	859.108	952563	958981	609518	757887	469853	647425	804421	532175	918559	693707	704638	858473	827802	435788	455513	926784	699924	976535	508078	456957	657647	457545
POS_M218	POS	3.104	123.055	Nicotinamide	Nicotinamide [M+H]+; DFPAKSUCGFBDDF-UHFFFAOYSA-N	[M+H]+	123.055	3.12	-0.49	-0.016	DFPAKSUCGFBDDF-UHFFFAOYSA-N	DFPAKSUCGFBDDF	in AMRT_MSMS	10.0348	814730	8.11908e+06	7042572	7.90966e+06	9489613	21.8125	862521	3.95425e+06	2118675	3968058.5	6118196	94.4592	26795.7	9220800	9489613	4504082	5334306	4808263	5819480	6118196	5127900	8934206	4621021	4354092	3202828	4085924	4421959	4278412	8823216	4664104	5854698	4587382	4357827	3911601	4369752
POS_M1292	POS	3.302	232.155	Butyryl-carnitine	Butyryl-carnitine [M+H]+; QWYFHHGCZUCMBN-SECBINFHSA-N	[M+H]+	232.154	3.367	0.86	-0.065	QWYFHHGCZUCMBN-SECBINFHSA-N	QWYFHHGCZUCMBN	in AMRT_MSMS	7.5697	145739	1.9253e+06	1701658	1934467	2152762	19.4669	218252	1.12114e+06	757270	1084573	1882961	66.7756	866.08	2091160	2152762	1140224	1435877	1013658	1392555	1607056	1157328	2065671	1330166	1307068	928352	1547968	976382	997110	2077541	1293247	1882961	1049838	939063	1226048	969255
POS_M1139	POS	3.933	218.139	Propionyl-carnitine	Propionyl-carnitine [M+H]+; UFAHZIUFPNSHSL-MRVPVSSYSA-N	[M+H]+	218.139	4.5	2.15	-0.567	UFAHZIUFPNSHSL-MRVPVSSYSA-N	UFAHZIUFPNSHSL	in AMRT_only	8.21744	195566	2.37989e+06	2101188	2.33334e+06	2720787	20.2157	257230	1.27243e+06	681351	1254036	2261182	76.0276	2175.4	2720787	2688156	1364491	1514035	1323008	1772881	1786002	1472323	2579603	1460473	1419960	1090522	2261182	1208132	1200018	2508028	1418581	1926066	1320377	1140058	1393576	1218385
POS_M348	POS	4.45	137.046	Hypoxanthine	Hypoxanthine [M+H]+; FDGQSTZJBFJUBT-UHFFFAOYSA-N	[M+H]+	137.046	4.61	4.01	-0.16	FDGQSTZJBFJUBT-UHFFFAOYSA-N	FDGQSTZJBFJUBT	in AMRT_only	5.1803	13711	264676	243954	265468	291023	16.1775	35642.6	220322	151090	214345.5	326015	38.4681	264676	274768	291023	224201	272300	197194	239529	315730	213586	282713	249867	272336	199222	251553	189458	205884	272790	262962	326015	229531	185805	259703	204344
POS_M1903	POS	4.514	283.104	2-O-Methylinosine	2-O-Methylinosine [M+H]+; HPHXOIULGYVAKW-IOSLPCCCSA-N	[M+H]+	283.104	4.45	1.84	0.064	HPHXOIULGYVAKW-IOSLPCCCSA-N	HPHXOIULGYVAKW	in AMRT_only	12.1481	3857.43	31753.2	27127	31598	38574	35.1904	8503.22	24163.5	11625	23215	46843	45.3643	21.9593	38013	38574	25743	34973	12851	19119	36690	16412	35063	28161	34477	25981	37965	14383	15629	34429	29337	46843	20076	14829	32814	16492
POS_M2232	POS	5.104	312.131	N,N-Dimethylguanosine	NN-Dimethylguanosine [M+H]+; RSPURTUNRHNVGF-IOSLPCCCSA-N	[M+H]+	312.13	5.2	1.67	-0.096	RSPURTUNRHNVGF-IOSLPCCCSA-N	RSPURTUNRHNVGF	in AMRT_MSMS	7.03009	1673.75	23808.4	21039	23300.5	26369	73.6372	58493.6	79434.9	655	78960	204850	2.86143	131.538	21039	25408	65371	153064	2239	12379	127545	12169	26369	99182	119576	78393	147289	5514	8673	24880	102694	204850	36664	7580	125331	20170
POS_M2066	POS	5.269	298.097	5-S-Methylthioadenosine	5-S-Methylthioadenosine [M+H]+; WUUGFSXJNOTRMR-IOSLPCCCSA-N	[M+H]+	298.097	4.81	1.24	0.459	WUUGFSXJNOTRMR-IOSLPCCCSA-N	WUUGFSXJNOTRMR	in AMRT_only low	18.8101	643.965	3423.5	2119	3387.5	4349	79.0811	6558.53	8293.42	2165	5578.5	26874	9.81875	2.01857	4349	2119	4505	26823	3271	3328	20466	2165	3651	5472	5556	4300	8054	3114	2976	2962	6910	23713	5196	3297	6104	4065
POS_M989	POS	5.277	204.123	Acetylcarnitine	Acetylcarnitine [M+H]+; RDHQFKQIGNGIED-MRVPVSSYSA-N	[M+H]+	204.123	5.25	1.13	0.027	RDHQFKQIGNGIED-MRVPVSSYSA-N	RDHQFKQIGNGIED	in AMRT_MSMS	7.42338	139443	1.87843e+06	1677361	1854751	2127603	34.4963	465121	1.34832e+06	560298	1204116.5	3021904	29.9799	3719.66	2127603	2109339	1370152	2405564	1064914	1429543	2617518	1164357	1992517	1466896	1472394	1175557	1884693	952736	991398	1982632	1527476	3021904	1245876	841141	1598603	1064372
POS_M3071	POS	5.438	384.115	N6-Succinyladenosine	N6-Succinyladenosine [M+H]+; VKGZCEJTCKHMRL-MDBUBQOGSA-N	[M+H]+	384.115	5.402	0.47	0.036	VKGZCEJTCKHMRL-MDBUBQOGSA-N	VKGZCEJTCKHMRL	in AMRT_only	4.70903	3940.62	83682.1	78467	82942	91740	24.3941	5450.54	22343.7	8553	21526	41722	72.2977	96.2971	86321	91740	21613	22384	23362	23171	41722	22119	87301	15903	19415	28917	26441	25731	18390	87571	26602	29201	20789	12367	19610	22191
POS_M2072	POS	5.572	298.115	N1-Methylguanosine	N1-Methylguanosine; UTAIYTHAJQNQDW-KQYNXXCUSA-N	[M+H]+	298.115	5.72	2.05	-0.148	UTAIYTHAJQNQDW-KQYNXXCUSA-N	UTAIYTHAJQNQDW	in AMRT_MSMS	6.93053	4060.85	58593.6	52243	59185.5	64627	63.3674	51117.2	80668	13302	83134.5	191681	7.94419	93.7498	59722	62466	68642	143218	15832	22944	135996	21416	61967	99247	111494	85096	140967	16434	18353	64627	105519	191681	45101	17603	112694	28675
POS_M2071	POS	5.83	298.115	N2-Methylguanosine	N2-Methylguanosine; SLEHROROQDYRAW-KQYNXXCUSA-N	[M+H]+	298.115	5.72	0.1	0.11	SLEHROROQDYRAW-KQYNXXCUSA-N	SLEHROROQDYRAW	in AMRT_MSMS	9.62947	820.087	8516.43	7128	8770	10239	72.2492	19241.1	26631.6	1334	26564.5	73579	4.26216	42.5821	7303	10239	20365	52933	3321	3690	56308	2999	7810	32851	38227	27598	44283	2958	3387	8919	37223	73579	15590	2885	39087	9465
POS_M3636	POS	6.045	442.147	Folic acid	Folic acid [M+H]+; OVBPIULPVIDEAO-LBPRGKRZSA-N	[M+H]+	442.147	6.009	0.57	0.036	OVBPIULPVIDEAO-LBPRGKRZSA-N	OVBPIULPVIDEAO	in AMRT_only	4.36707	13656.4	312714	288282	310050	334930	31.9379	17782.1	55677	14684	54432	115749	76.7989	153.517	326984	334930	57783	55480	55002	75513	115749	67821	329896	36039	39847	41537	60147	67978	48092	329102	64448	61918	44731	38281	42962	64277
POS_M800	POS	6.07	186.077	N-Acetyl-D-galactosamine	N-Acetyl-D-galactosamine [M+H-2H2O]+; OVRNDRQMDRJTHS-KEWYIRBNSA-N	[M+NH4]+	186.076	6.043	4.51	0.027	OVRNDRQMDRJTHS-KEWYIRBNSA-N	OVRNDRQMDRJTHS	in AMRT_only low	6.086	853.257	14020	12581	14044.5	15421	32.0765	3250.36	10133.2	3648	9828	18054	26.2511	14020	14793	15421	8761	12088	4576	9075	12763	6928	13255	12265	13297	13767	13847	6482	6488	14803	11938	18054	7158	6798	13241	6899
POS_M1813	POS	6.116	276.145	Glutaryl-carnitine	Glutaryl-carnitine [M+H]+; NXJAXUYOQLTISD-SECBINFHSA-N	[M+H]+	276.144	6.156	1.52	-0.04	NXJAXUYOQLTISD-SECBINFHSA-N	NXJAXUYOQLTISD	in AMRT_only	2.33937	2303.69	98475	95005	98505.5	102874	122.446	36526	29830.3	1831	18282	207602	6.307	302.071	98097	97984	190052	10932	53302	116333	17824	72133	95005	30966	23905	64630	32203	49984	43149	99404	27371	12536	21887	29371	16690	31957
POS_M637	POS	6.275	166.087	Phenylalanine	Phenylalanine [M+H]+; COLNVLDHVKWLRT-QMMMGPOBSA-N	[M+H]+	166.086	5.96	5.84	0.315	COLNVLDHVKWLRT-QMMMGPOBSA-N	COLNVLDHVKWLRT	in AMRT_MSMS	6.01866	681754	1.13273e+07	10438960	1.11641e+07	12428288	13.8105	1.13522e+06	8.21998e+06	5158840	8197567	11721361	60.0548	729.572	12428288	12304604	8711709	10121854	8003050	9147461	11439285	8588414	12005846	9393549	9200947	8273464	9728219	7801655	7909556	12185641	9191661	11721361	8401063	7676311	8844657	8022362
POS_M561	POS	6.342	159.052	Allantoin	Allantoin [M+H]+; POJWUDADGALRAB-UHFFFAOYSA-N	[M+H]+	159.051	6.01	3.96	0.332	POJWUDADGALRAB-UHFFFAOYSA-N	POJWUDADGALRAB	in AMRT_only low	11.7525	2758.25	23469.4	20047	23020.5	29172	21.881	3641.58	16642.6	11002	15935	28119	75.7432	23469.4	26883	29172	17432	24852	15430	18136	28119	18077	26565	21957	20791	15464	22134	15081	14264	25759	18903	28089	16221	15064	19453	15615
POS_M1002	POS	6.516	205.097	Tryptophan	Tryptophan [M+H]+; QIVBCDIJIAJPQS-VIFPVBQESA-N	[M+H]+	205.097	6.3	1.51	0.216	QIVBCDIJIAJPQS-VIFPVBQESA-N	QIVBCDIJIAJPQS	in AMRT_only	6.78427	293716	4.32937e+06	3941835	4239856	4847374	15.5536	366644	2.35729e+06	1429134	2362775.5	3225992	80.1095	1937.08	4702628	4847374	2700536	2828317	2754718	3005199	3103718	2762949	4693692	2900086	2589336	2129209	2772209	2596598	2357750	4562062	2790074	3225992	2517948	2521085	2427420	2534236
POS_M1703	POS	6.614	268.105	Adenosine	Adenosine [M+H]+; OIRDTQYFTABQOQ-KQYNXXCUSA-N	[M+H]+	268.104	6.38	3.43	0.234	OIRDTQYFTABQOQ-KQYNXXCUSA-N	OIRDTQYFTABQOQ	in AMRT_MSMS	5.82585	1159.71	19906.4	17634	20008	21786	90.0448	40915.7	45439.3	16621	34904	241256	2.8344	1.68941	20775	21006	34609	149905	54553	23706	35098	20955	19514	62077	68573	51976	65154	24046	21842	21084	63536	228800	38194	17053	68151	34710
POS_M425	POS	6.696	146.118	4-Aminobutyric acid betaine	4-Aminobutyric acid betaine [M+H]+; JHPNVNIEXXLNTR-UHFFFAOYSA-N	[M+H]+	146.118	6.508	4.65	0.188	JHPNVNIEXXLNTR-UHFFFAOYSA-N	JHPNVNIEXXLNTR	in AMRT_only	8.60289	33388.4	388106	347542	385550	452016	26.7261	52836.6	197696	57355	190420.5	360811	63.1918	1597.15	452016	437205	216716	259242	158117	224651	285368	180951	407642	222111	228505	193021	323038	152985	163396	425809	230254	360811	178824	121290	244114	165762
POS_M478	POS	6.743	150.058	Methionine	Methionine [M+H]+; FFEARJCKVFRZRR-BYPYZUCNSA-N	[M+H]+	150.058	6.73	0.53	0.013	FFEARJCKVFRZRR-BYPYZUCNSA-N	FFEARJCKVFRZRR	in AMRT_MSMS	7.47899	165395	2.21147e+06	1995437	2190143	2495908	15.8892	199580	1.25607e+06	692127	1259778	1842335	82.8718	13484.6	2341629	2495908	1440721	1418825	1387989	1560743	1700558	1447246	2444594	1449664	1351788	908936	1587666	1326384	1292686	2385629	1444744	1842335	1338772	1173748	1382194	1373474
POS_M545	POS	6.99	158.118	Pipecolic acid betaine	Pipecolic acid betaine [M+H]+; XULZWQRXYTVUTE-ZETCQYMHSA-N	[M+H]+	158.118	6.931	2.85	0.059	XULZWQRXYTVUTE-ZETCQYMHSA-N	XULZWQRXYTVUTE	in AMRT_only	9.17078	116042	1.26534e+06	1094057	1.24508e+06	1476514	17.5609	12093.6	68866.6	45267	69470.5	98774	959.532	4108.26	1476514	1444117	69961	90406	60834	88854	98774	73242	1363586	80841	79261	60644	90276	62848	64854	1353682	81216	98362	69789	59681	80508	60515
POS_M422	POS	7.197	146.093	4-Guanidinobutanoic acid	4-Guanidinobutanoic acid [M+H]+; TUHVEAJXIMEOSA-UHFFFAOYSA-N	[M+H]+	146.092	7.513	4.65	-0.316	TUHVEAJXIMEOSA-UHFFFAOYSA-N	TUHVEAJXIMEOSA	in AMRT_MSMS	13.0735	9833.26	75214.9	64795	73801.5	93067	28.1845	32122.4	113972	51786	108680	190106	30.6119	77.5412	92815	93067	98198	130178	74935	188929	155151	132565	82069	108124	140090	126174	190106	77680	164346	83050	110544	132488	101190	74799	134323	91735
POS_M1174	POS	7.208	221.092	5-Hydroxy-tryptophan	5-Hydroxy-tryptophan [M+H]+; LDCYZAJDBXYCGN-UHFFFAOYSA-N	[M+H]+	221.092	7.58	0.9	-0.372	LDCYZAJDBXYCGN-UHFFFAOYSA-N	LDCYZAJDBXYCGN	in AMRT_only	13.1174	10811.9	82423.7	70584	78442	107867	29.7375	10357.7	34830.4	18325	35440.5	85334	104.385	82423.7	100113	107867	49879	25513	54657	44001	25769	47989	93033	37674	43259	85334	37858	38458	49736	84022	36226	18325	38588	35444	38187	43300
POS_M399	POS	7.238	144.102	Proline betaine	Proline betaine [M+H]+; CMUNUTVVOOHQPW-LURJTMIESA-N	[M+H]+	144.102	7.22	2.43	0.018	CMUNUTVVOOHQPW-LURJTMIESA-N	CMUNUTVVOOHQPW	in AMRT_only	8.82216	60183.2	682182	597807	667711	784527	48.415	38423.6	79363.1	47402	68475.5	276568	156.631	94.4065	784425	784527	81202	83968	84045	96197	99603	63938	738767	90829	82879	79601	109641	66226	85159	736199	66376	97935	91513	52761	74441	59086
POS_M356	POS	7.255	138.056	Trigonelline	Trigonelline [M+H]+; WWNNZCOKKKDOPX-UHFFFAOYSA-N	[M-NH4+2H]+	138.055	7.257	3.98	-0.002	WWNNZCOKKKDOPX-UHFFFAOYSA-N	WWNNZCOKKKDOPX	in AMRT_only	12.5082	5948.49	47556.9	37847	48510.5	57574	41.2991	21471.1	51989.2	24749	48201	111260	27.7047	11.1401	57574	56802	48820	68687	35896	43978	67051	30820	53667	58456	59267	61324	99703	34374	38457	49073	53025	98910	47406	25850	62793	29259
POS_M183	POS	7.403	118.087	Aminovaleric acid	Aminovaleric acid [M+H]+; JJMDCOVWQOJGCB-UHFFFAOYSA-N	[M+H]+	118.086	7.1	2.54	0.303	JJMDCOVWQOJGCB-UHFFFAOYSA-N	JJMDCOVWQOJGCB	in AMRT_MSMS	8.41413	917968	1.09098e+07	9896549	1.07452e+07	12612487	24.6947	1.84446e+06	7.46903e+06	3879441	7058954	13901621	49.7689	450.875	12526294	12612487	7822294	10136593	6588643	9783403	12780015	7895404	11506467	8367832	8346258	6423083	10747165	6225662	6831558	11718993	8665504	13901621	6985164	6107709	8248398	6349038
POS_M164	POS	7.479	116.071	Proline	Proline [M+H]+; ONIBWKKTOPOVIA-BYPYZUCNSA-N	[M+H]+	116.071	7.26	-0.6	0.219	ONIBWKKTOPOVIA-BYPYZUCNSA-N	ONIBWKKTOPOVIA	in AMRT_MSMS	8.58615	379132	4.41562e+06	4029380	4278401	5109108	18.399	1.10153e+06	5.9869e+06	2853532	5869419.5	10642297	34.4186	16354.2	5071407	5109108	6642188	7086135	6217722	7816244	8535775	6769554	4781422	6737857	6561016	6407115	7879309	5769756	6019022	4713074	6911811	10642297	5857129	5389235	6553500	5790433
POS_M294	POS	7.746	132.077	Creatine	Creatine [M+H]+; CVSVTCORWBXHQV-UHFFFAOYSA-N	[M+H]+	132.077	7.44	2.57	0.306	CVSVTCORWBXHQV-UHFFFAOYSA-N	CVSVTCORWBXHQV	in AMRT_MSMS	6.34704	273290	4.30578e+06	3907253	4284547	4770967	28.7743	1.18136e+06	4.1056e+06	1267680	3904501	9351264	23.1335	14400.6	4568508	4770967	4032680	5399401	3611143	5918236	6983062	4589918	4515359	4521798	4413164	3356320	6182177	3505352	3904760	4650015	4765127	9351264	3904242	3274010	4510960	3618150
POS_M600	POS	7.759	162.112	Carnitine	Carnitine [M+H]+; PHIQHXFUZVPYII-ZCFIWIBFSA-N	[M+H]+	162.112	7.72	0	0.039	PHIQHXFUZVPYII-ZCFIWIBFSA-N	PHIQHXFUZVPYII	in AMRT_MSMS	7.90269	243993	3.08747e+06	2700060	3028235	3521556	24.495	417735	1.70539e+06	391634	1679881.5	2799228	58.4086	4270.35	3379466	3521556	1809246	1573955	1710635	2799228	1970997	2186428	3305356	1914229	1877431	1518840	2647276	1669084	1888279	3317353	1958250	2548920	1664433	1528231	1899941	1633236
POS_M94	POS	7.94	104.107	Choline	Choline [M]+; OEYIOHPDSNJKLS-UHFFFAOYSA-N	[M]+	104.107	8.02	-1.73	-0.08	OEYIOHPDSNJKLS-UHFFFAOYSA-N	OEYIOHPDSNJKLS	in AMRT_MSMS	4.25585	1433.06	33672.8	30896	33446.5	36256	25.3472	19265.8	76007.6	31068	73626	121586	7.43836	33672.8	30896	31638	68086	71210	62927	118551	72656	89153	33468	91374	87113	48449	98917	68068	75100	34203	86658	119005	63006	74349	74464	65016
POS_M596	POS	8.05	162.077	2-Aminoadipic acid	2-Aminoadipic acid [M+H]+; OYIFNHCXNCRBQI-BYPYZUCNSA-N	[M+H]+	162.076	8.17	4.32	-0.12	OYIFNHCXNCRBQI-BYPYZUCNSA-N	OYIFNHCXNCRBQI	in AMRT_MSMS	9.57282	7644.61	79857.4	68369	80298	91656	70.9984	26194.6	36894.7	4505	31478	182305	29.1839	438.777	91395	91656	34203	52713	34024	48200	182305	43150	81444	24419	31939	30054	41948	33249	36018	88640	49122	134433	38703	20990	40287	36869
POS_M849	POS	8.131	189.124	N2-Acetyl-lysine	N2-Acetyl-lysine [M+H]+; VEYYWZRYIYDQJM-ZETCQYMHSA-N	[M+H]+	189.123	8.416	1.69	-0.285	VEYYWZRYIYDQJM-ZETCQYMHSA-N	VEYYWZRYIYDQJM	in AMRT_only	5.88394	1387.5	23581.1	21718	23611	26485	29.5432	8947.63	30286.7	11783	30157	55269	15.5069	18.3797	25638	26485	30177	35892	22625	32453	37362	25734	23196	34995	37937	32848	55269	17790	26145	23926	33824	44211	26132	17657	40491	21565
POS_M1131	POS	8.362	217.13	N-Acetyl-arginine	N-Acetyl-arginine [M+H]+; SNEIUMQYRCDYCH-LURJTMIESA-N	[M+H]+	217.13	8.345	1.93	0.017	SNEIUMQYRCDYCH-LURJTMIESA-N	SNEIUMQYRCDYCH	in AMRT_only	10.8647	2372.9	21840.4	18499	21489.5	27293	33.0336	26207.3	79335.3	19016	76530.5	154020	9.05436	72.8014	22794	23902	80592	45922	92552	154020	73598	126250	23160	80211	70498	68055	107248	90031	110834	27293	76739	59495	80876	76322	67318	95251
POS_M722	POS	8.403	175.108	N-Acetyl-ornithine	N-Acetyl-ornithine [M+H]+; JRLGPAXAGHMNOL-LURJTMIESA-N	[M+H]+	175.108	8.65	3.6	-0.247	JRLGPAXAGHMNOL-LURJTMIESA-N	JRLGPAXAGHMNOL	in AMRT_only	6.9169	25360.3	366643	337624	356490	409056	28.7661	67882.8	235982	30008	246333	436466	37.3589	2335.31	403679	409056	252629	292580	215736	391552	436466	303046	395424	246021	254277	262141	325840	212541	250566	394588	287264	360943	267149	164087	294767	253012
POS_M195	POS	8.498	120.066	Homoserine	Homoserine [M+H]+; UKAUYVFTDYCKQA-VKHMYHEASA-N	[M+H]+	120.066	8.29	1.25	0.208	UKAUYVFTDYCKQA-VKHMYHEASA-N	UKAUYVFTDYCKQA	in AMRT_MSMS	11.3212	472187	4.17083e+06	3548453	4.18993e+06	4976536	27.3068	529958	1.94076e+06	467247	1896953	3480546	89.0991	116.958	4973614	4976536	2075472	3105286	1976668	2622644	3480546	2365731	4602151	2005760	2118758	2429734	2554428	1831449	1854034	4544388	2222451	3421166	2119694	1374396	2237192	2026805
POS_M352	POS	8.516	137.071	1-Methylnicotinamide	1-Methylnicotinamide [M]+; LDHMAVIPBRSVRG-UHFFFAOYSA-O	[M+H]+	137.071	8.281	2.33	0.235	LDHMAVIPBRSVRG-UHFFFAOYSA-O	LDHMAVIPBRSVRG	in AMRT_only	75.121	1346.44	1792.36	583	1403	6079	72.0416	3.7265e+06	5.17271e+06	42037	5665344	12294159	0.0361314	358.471	6079	1367	5074322	9438009	254726	588255	7924354	485436	1065	7371940	8180210	5186926	10953230	327934	395805	1414	7502429	12294159	2165342	411952	8146534	1340917
POS_M122	POS	8.571	112.05	Cytosine	Cytosine [M+H]+; OPTASPLRGRRNAP-UHFFFAOYSA-N	[M+H]+	112.051	8.7	-1.87	-0.129	OPTASPLRGRRNAP-UHFFFAOYSA-N	OPTASPLRGRRNAP	in AMRT_MSMS	7.82738	7141.2	91233.5	80275	89503	102359	42.3115	31717.1	74960.9	31200	65757	183211	22.5153	11.7206	100026	100407	113483	72708	61837	84848	164255	68188	102359	96211	121568	90512	119647	54577	57651	96441	108556	159925	183211	51833	117913	141599
POS_M1254	POS	8.574	229.119	Proline-Hydroxyproline	Proline-Hydroxyproline [M+H]+; ONPXCLZMBSJLSP-CSMHCCOUSA-N	[M+H]+	229.118	8.4	1.18	0.174	ONPXCLZMBSJLSP-CSMHCCOUSA-N	ONPXCLZMBSJLSP	in AMRT_only	7.65795	165544	2.16172e+06	1949952	2162760	2479303	38.6039	80911.4	209594	14616	201564.5	424355	204.599	7832.33	2314059	2479303	239171	276906	321700	424355	405412	344643	2343869	193324	182153	202941	296876	251663	227707	2323621	247614	366304	268571	139023	198502	288113
POS_M288	POS	8.62	131.118	N-Acetylputrescine	N-Acetylputrescine [M+H]+; KLZGKIDSEJWEDW-UHFFFAOYSA-N	[M+H]+	131.118	8.56	0.84	0.06	KLZGKIDSEJWEDW-UHFFFAOYSA-N	KLZGKIDSEJWEDW	in AMRT_MSMS	106.24	255.431	240.429	0	238	752	78.8297	40796.8	51753.1	678	48011.5	166240	0.626105	240.429	0	0	37751	105125	3058	10690	79865	7384	341	69554	86186	39401	129515	9114	5528	191	72513	166240	18617	9616	89921	13437
POS_M172	POS	8.761	118.061	Glycocyamine	Glycocyamine [M+H]+; BPMFZUMJYQTVII-UHFFFAOYSA-N	[M+H]+	118.061	8.524	1.86	0.237	BPMFZUMJYQTVII-UHFFFAOYSA-N	BPMFZUMJYQTVII	in AMRT_only	10.8029	2257.7	20899.1	16954	20801.5	24606	36.462	5021.2	13771.1	3423	12878	31583	44.9634	20899.1	23298	23018	14796	24955	14483	16510	26010	13585	24166	15940	15254	13968	22238	11501	12367	24606	15099	31583	15893	9649	14482	10722
POS_M1239	POS	8.762	228.098	Deoxycytidine	Deoxycytidine [M+H]+; CKTSBUTUHBMZGZ-SHYZEUOFSA-N	[M+H]+	228.098	8.65	1.71	0.112	CKTSBUTUHBMZGZ-SHYZEUOFSA-N	CKTSBUTUHBMZGZ	in AMRT_only	6.33016	7781.15	122922	111611	123256	137656	30.5278	11130.2	36459.3	7208	34594.5	76952	69.91	223.901	128163	137656	36553	46855	30996	52948	65787	44976	133358	37440	36601	32522	56017	32270	35842	128899	42951	76952	36782	29197	42073	33431
POS_M853	POS	8.868	190.119	Homocitrulline	Homocitrulline [M+H]+; XIGSAGMEBXLVJJ-YFKPBYRVSA-N	[M+H]+	190.119	9.09	1.95	-0.222	XIGSAGMEBXLVJJ-YFKPBYRVSA-N	XIGSAGMEBXLVJJ	in AMRT_only	8.38437	2112.56	25196.4	22185	25718	27758	33.7595	5280.89	15642.7	2043	14658.5	33906	40.0039	25196.4	27694	27758	14245	22576	14207	23151	28879	18744	27365	17147	14787	18349	27329	13952	16425	27090	19795	33906	15063	11853	19991	14729
POS_M1413	POS	9.248	244.093	Cytidine	Cytidine [M+H]+; UHDGCWIWMRVCDJ-XVFCMESISA-N	[M+H]+	244.093	8.99	-0.86	0.258	UHDGCWIWMRVCDJ-XVFCMESISA-N	UHDGCWIWMRVCDJ	in AMRT_only	9.6561	4456.59	46153.1	40003	46903.5	53981	51.052	6095.83	11940.4	2683	9943	28936	73.1088	46153.1	47422	53981	9572	8808	17996	28936	5340	21123	50990	9679	8497	5401	19238	17448	18323	49397	8272	7255	6110	16843	8437	9490
NEG_M1559	NEG	2.599	206.086	_tIS CHES	_tIS_CHES [M-H]-; NEG and POS; MKWKNSIESPFAQN-UHFFFAOYSA-N	[M-H]-	206.086	2.6	1.5	-0.001	MKWKNSIESPFAQN-UHFFFAOYSA-N	MKWKNSIESPFAQN	in NBX tIS	8.45895	110336	1.30437e+06	1171331	1277391	1511572	11.7117	160408	1.36963e+06	1073508	1369886.5	1756048	68.7846	0.8185	1472448	1511572	1743711	1682410	1756048	1469350	1509762	1512480	1466409	1664276	1649017	1527690	1375390	1530312	1311708	1304813	1424369	1405471	1404956	1431275	1304080	1526178
NEG_M3102	NEG	7.101	301.054	_tIS PIPES	_tIS_PIPES [M-H]-; NEG and POS; IHPYMWDTONKSCO-UHFFFAOYSA-N	[M-H]-	301.053	7.1	1.93	0.001	IHPYMWDTONKSCO-UHFFFAOYSA-N	IHPYMWDTONKSCO	in NBX tIS	16.8588	514715	3.05309e+06	2521446	2.89875e+06	4078506	16.2905	700621	4.30079e+06	2976046	4253229.5	6090849	73.4655	0.6071	4078506	3979480	5607685	5776712	5302176	4308129	5417710	4455418	3759122	5310178	5653044	5317665	4118846	4811807	3978075	3056482	4445120	4870068	4829016	4310088	6090849	4710360
POS_M1027	POS	4.995	208.1	_tIS CHES	CHES [M+H]+; MKWKNSIESPFAQN-UHFFFAOYSA-N	[M+H]+	208.1	5	0.72	-0.005	MKWKNSIESPFAQN-UHFFFAOYSA-N	MKWKNSIESPFAQN	in NBX tIS	5.1093	43365.7	848760	788972	844140	924692	7.65038	71125.7	929702	824210	921963.5	1120615	60.9704	0.902647	897118	924692	1028496	1120615	1028550	1015726	1030973	995239	888939	1021190	1025923	946931	1024503	996022	976433	898051	973276	1017200	901143	886215	961772	988121
POS_M2127	POS	9.098	303.068	_tIS PIPES	PIPES [M+H]+; IHPYMWDTONKSCO-UHFFFAOYSA-N	[M+H]+	303.068	9.1	0.92	-0.002	IHPYMWDTONKSCO-UHFFFAOYSA-N	IHPYMWDTONKSCO	in NBX tIS	4.41657	76643.2	1.73536e+06	1607997	1.74398e+06	1845919	7.98866	155680	1.94876e+06	1714894	1907078.5	2740086	49.2314	0.96059	1796335	1845919	2137105	2152421	2174780	2108776	2016967	2084737	1830942	2111460	2112590	2019399	2078639	2086269	1951788	1825743	2077662	1902461	1994296	1886069	2740086	2098060
[truncated: 57 more columns]

## Sheet: HMDB ID
Metabolite	INCHIKEY	Human Metabolome Database	Human Metabolome Database Link
Diclofenac	DCOPUUMXTXDBNB-UHFFFAOYSA-N	HMDB0014724	https://hmdb.ca/metabolites/HMDB0014724
Phenol-sulfate	CTYRPMDGLDAWRQ-UHFFFAOYSA-N	HMDB0060015	https://hmdb.ca/metabolites/HMDB0060015
Methyl-2-oxovaleric acid	BKAJNAXTPSGJCU-UHFFFAOYSA-N	HMDB0000695	https://hmdb.ca/metabolites/HMDB0000695
2-Hydroxy-3-methylpentanoic acid	RILPIWOPNGRASR-UHFFFAOYSA-N	HMDB0000317	https://hmdb.ca/metabolites/HMDB0000317
3-Phenyllactic acid	VOXXWSYKYCBWHO-MRVPVSSYSA-N	HMDB0000748	https://hmdb.ca/metabolites/HMDB0000748
3-Methyl-2-oxobutanoic acid	QHKABHOOEWYVLI-UHFFFAOYSA-N	HMDB0000019	https://hmdb.ca/metabolites/HMDB0000019
N-3-Phenylpropionyl-glycine	XHSURMJJKAFELI-UHFFFAOYSA-N	HMDB0002042	https://hmdb.ca/metabolites/HMDB0002042
Taurocholic acid	WBWWGRHZICKQGZ-HZAMXZRMSA-N	HMDB0000036	https://hmdb.ca/metabolites/HMDB0000036
2-O-Methyluridine	SXUXMRMBWZCMEN-ZOQUXTDFSA-N	HMDB0240328	https://hmdb.ca/metabolites/HMDB0240328
Thymidine	IQFYYKKMVGJFEH-XLPZGREQSA-N	HMDB0000273	https://hmdb.ca/metabolites/HMDB0000273
Pyridoxine	LXNHXLLTXMVWPM-UHFFFAOYSA-N	HMDB0000239	https://hmdb.ca/metabolites/HMDB0000239
Phenylacetylglycine	UTYVDVLMYQPLQB-UHFFFAOYSA-N	HMDB0000821	https://hmdb.ca/metabolites/HMDB0000821
2-Hydroxy-3-methylbutyric acid	NGEWQZIDQIYUNV-UHFFFAOYSA-N	HMDB0000407	https://hmdb.ca/metabolites/HMDB0000407
N-Acetyl-methionine	XUYPXLNMDZIRQH-LURJTMIESA-N	HMDB0011745	https://hmdb.ca/metabolites/HMDB0011745
Uracil	ISAKRJDGNUQOIC-UHFFFAOYSA-N	HMDB0000300	https://hmdb.ca/metabolites/HMDB0000300
3-Hydroxyisovaleric acid	AXFYFNCPONWUHW-UHFFFAOYSA-N	HMDB0000754	https://hmdb.ca/metabolites/HMDB0000754
Hippuric acid	QIAFMBKCNZACKA-UHFFFAOYSA-N	HMDB0000714	https://hmdb.ca/metabolites/HMDB0000714
2-Deoxyuridine	MXHRCPNRJAMMIM-SHYZEUOFSA-N	HMDB0000012	https://hmdb.ca/metabolites/HMDB0000012
Kynurenic acid	HCZHHEIFKROPDY-UHFFFAOYSA-N	HMDB0000715	https://hmdb.ca/metabolites/HMDB0000715
Indoxyl-sulfate	BXFFHSIDQOFMLE-UHFFFAOYSA-N	HMDB0000682	https://hmdb.ca/metabolites/HMDB0000682
N-Formyl-methionine	PYUSHNKNPOHWEZ-YFKPBYRVSA-N	HMDB0001015	https://hmdb.ca/metabolites/HMDB0001015
2-Hydroxybutyric Acid	AFENDNXGAFYKQO-UHFFFAOYSA-N	HMDB0000008	https://hmdb.ca/metabolites/HMDB0000008
Pyruvic acid	LCTONWCANYUPML-UHFFFAOYSA-N	HMDB0000243	https://hmdb.ca/metabolites/HMDB0000243
Creatinine	DDRJAANPRJIHGJ-UHFFFAOYSA-N	HMDB0000562	https://hmdb.ca/metabolites/HMDB0000562
Indole-3-lactic acid	XGILAAMKEQUXLS-UHFFFAOYSA-N	HMDB0000671	https://hmdb.ca/metabolites/HMDB0000671
Uridine	DRTQHJPVMGBUCF-XVFCMESISA-N	HMDB0000296	https://hmdb.ca/metabolites/HMDB0000296
Pantothenic acid	GHOKWGTUZJEAQD-ZETCQYMHSA-N	HMDB0000210	https://hmdb.ca/metabolites/HMDB0000210
4-Acetamidobutanoic acid	UZTFMUBKZQVKLK-UHFFFAOYSA-N	HMDB0003681	https://hmdb.ca/metabolites/HMDB0003681
4-Hydroxyphenyllactic acid	JVGVDSSUAVXRDY-UHFFFAOYSA-N	HMDB0000755	https://hmdb.ca/metabolites/HMDB0000755
Xanthine	LRFVTYWOQMYALW-UHFFFAOYSA-N	HMDB0000292	https://hmdb.ca/metabolites/HMDB0000292
3-Hydroxyisobutyric acid	DBXBTMSZEOQQDU-UHFFFAOYSA-N	HMDB0000023	https://hmdb.ca/metabolites/HMDB0000023
N-Acetyl-threonine	PEDXUVCGOLSNLQ-WUJLRWPWSA-N	HMDB0062557	https://hmdb.ca/metabolites/HMDB0062557
Leucine	ROHFNLRQFUQHCH-YFKPBYRVSA-N	HMDB0000687	https://hmdb.ca/metabolites/HMDB0000687
Isoleucine	AGPKZVBTJJNPAG-WHFBIAKZSA-N	HMDB0000172	https://hmdb.ca/metabolites/HMDB0000172
Pseudouridine	PTJWIQPHWPFNBW-GBNDHIKLSA-N	HMDB0000767	https://hmdb.ca/metabolites/HMDB0000767
2-Hydroxyethanesulfonic acid	SUMDYPCJJOFFON-UHFFFAOYSA-N	HMDB0003903	https://hmdb.ca/metabolites/HMDB0003903
N-Acetyl-serine	JJIHLJJYMXLCOY-BYPYZUCNSA-N	HMDB0002931	https://hmdb.ca/metabolites/HMDB0002931
N2-Acetyl-glutamine	KSMRODHGGIIXDV-YFKPBYRVSA-N	HMDB0006029	https://hmdb.ca/metabolites/HMDB0006029
3-Ureidoisobutyric acid	PHENTZNALBMCQD-UHFFFAOYSA-N	HMDB0002031	https://hmdb.ca/metabolites/HMDB0002031
Xylitol	HEBKCHPVOIAQTA-NGQZWQHPSA-N	HMDB0002917	https://hmdb.ca/metabolites/HMDB0002917
Valine	KZSNJWFQEVHDMF-BYPYZUCNSA-N	HMDB0000883	https://hmdb.ca/metabolites/HMDB0000883
Ureidopropionic acid	JSJWCHRYRHKBBW-UHFFFAOYSA-N	HMDB0000026	https://hmdb.ca/metabolites/HMDB0000026
N6-Acetyl-lysine	DTERQYGMUDWYAZ-ZETCQYMHSA-N	HMDB0000206	https://hmdb.ca/metabolites/HMDB0000206
Methionine sulfone	UCUNFLYVYCGDHP-UHFFFAOYSA-N	HMDB0062174	https://hmdb.ca/metabolites/HMDB0062174
Hexitol (Sorbitol Mannitol Galactitol)	FBPFZTCFMRRESA-JGWLITMVSA-N	HMDB0000247	https://hmdb.ca/metabolites/HMDB0000247
Tyrosine	OUYCCCASQSFEME-QMMMGPOBSA-N	HMDB0000158	https://hmdb.ca/metabolites/HMDB0000158
Xanthosine	UBORTCNDUKBEOP-UUOKFMHZSA-N	HMDB0000299	https://hmdb.ca/metabolites/HMDB0000299
Glycyl-threonine	OLIFSFOFKGKIRH-UHFFFAOYSA-N	HMDB0028851	https://hmdb.ca/metabolites/HMDB0028851
Hydroxyproline	PMMYEEVYMWASQN-DMTCNVIQSA-N	HMDB0000725	https://hmdb.ca/metabolites/HMDB0000725
Methionine sulfoxide	QEFRNWWLZKMPFJ-UHFFFAOYSA-N	HMDB0002005	https://hmdb.ca/metabolites/HMDB0002005
Threonine	AYFVYJQAPQTCCC-GBXIJSLDSA-N	HMDB0000167	https://hmdb.ca/metabolites/HMDB0000167
Taurine	XOAAWQZATWQOTB-UHFFFAOYSA-N	HMDB0000251	https://hmdb.ca/metabolites/HMDB0000251
Alanine	QNAYBMKLOCPYGJ-REOHCLBHSA-N	HMDB0000161	https://hmdb.ca/metabolites/HMDB0000161
Histidine	HNDVDQJCIGZPNO-YFKPBYRVSA-N	HMDB0000177	https://hmdb.ca/metabolites/HMDB0000177
Glutamic acid	WHUUTDBJXJRKMK-VKHMYHEASA-N	HMDB0000148	https://hmdb.ca/metabolites/HMDB0000148
Asparagine	DCXYFEDJOCDNAF-REOHCLBHSA-N	HMDB0000168	https://hmdb.ca/metabolites/HMDB0000168
Aspartic acid	CKLJMWTZIZZHCS-REOHCLBHSA-N	HMDB0000191	https://hmdb.ca/metabolites/HMDB0000191
Serine	MTCFGRXMJLQNBG-REOHCLBHSA-N	HMDB0000187	https://hmdb.ca/metabolites/HMDB0000187
Cysteine-S-sulfate	NOKPBJYHPHHWAN-REOHCLBHSA-N	HMDB0000731	https://hmdb.ca/metabolites/HMDB0000731
Citrulline	RHGKLRLOHDJJDR-BYPYZUCNSA-N	HMDB0000904	https://hmdb.ca/metabolites/HMDB0000904
2-Oxoadipic acid	FGSBNBBHOZHUBO-UHFFFAOYSA-N	HMDB0000225	https://hmdb.ca/metabolites/HMDB0000225
N-Acetyl-aspartic acid	OTCCIMWXFLJLIA-BYPYZUCNSA-N	HMDB0000812	https://hmdb.ca/metabolites/HMDB0000812
Succinic acid	KDYFGRWQOYBRFD-UHFFFAOYSA-N	HMDB0000254	https://hmdb.ca/metabolites/HMDB0000254
Carnosine	CQOVPNPJLQNMDC-ZETCQYMHSA-N	HMDB0000033	https://hmdb.ca/metabolites/HMDB0000033
Oxoglutaric acid	KPGXRSRHYNQIFN-UHFFFAOYSA-N	HMDB0000208	https://hmdb.ca/metabolites/HMDB0000208
Thiamine	JZRWCGZRTZMZEH-UHFFFAOYSA-N	HMDB0000235	https://hmdb.ca/metabolites/HMDB0000235
Penicillin G	JGSARLDLIJGVTE-MBNYWOFBSA-N	HMDB0015186	https://hmdb.ca/metabolites/HMDB0015186
N-(Iso)butyrylglycine	WPSSBBPLVMTKRN-UHFFFAOYSA-N	HMDB0000808	https://hmdb.ca/metabolites/HMDB0000808
Palmitoyl-carnitine	XOMRRQXKHMYMOC-OAQYLSRUSA-N	HMDB0000222	https://hmdb.ca/metabolites/HMDB0000222
Myristoyl-carnitine	PSHXNVGSVNEJBD-LJQANCHMSA-N	HMDB0005066	https://hmdb.ca/metabolites/HMDB0005066
Lauroyl-carnitine	FUJLYHJROOYKRA-QGZVFWFLSA-N	HMDB0002250	https://hmdb.ca/metabolites/HMDB0002250
Dimethyl sulfoxide	IAZDPXIOMUYVGZ-UHFFFAOYSA-N	HMDB0002151	https://hmdb.ca/metabolites/HMDB0002151
Stearoyl-carnitine	FNPHNLNTJNMAEE-HSZRJFAPSA-N	HMDB0000848	https://hmdb.ca/metabolites/HMDB0000848
Decanoyl-carnitine	LZOSYCMHQXPBFU-OAHLLOKOSA-N	HMDB0062631	https://hmdb.ca/metabolites/HMDB0062631
Octanoyl-carnitine	CXTATJFJDMJMIY-CYBMUJFWSA-N	HMDB0000791	https://hmdb.ca/metabolites/HMDB0000791
Thymine	RWQNBRDOKXIBIV-UHFFFAOYSA-N	HMDB0000262	https://hmdb.ca/metabolites/HMDB0000262
Hexanoyl-carnitine	VVPRQWTYSNDTEA-LLVKDONJSA-N	HMDB0000756	https://hmdb.ca/metabolites/HMDB0000756
Valeryl-carnitine	VSNFQQXVMPSASB-SNVBAGLBSA-N	HMDB0013128	https://hmdb.ca/metabolites/HMDB0013128
Nicotinamide	DFPAKSUCGFBDDF-UHFFFAOYSA-N	HMDB0001406	https://hmdb.ca/metabolites/HMDB0001406
Butyryl-carnitine	QWYFHHGCZUCMBN-SECBINFHSA-N	HMDB0002013	https://hmdb.ca/metabolites/HMDB0002013
Propionyl-carnitine	UFAHZIUFPNSHSL-MRVPVSSYSA-N	HMDB0062514	https://hmdb.ca/metabolites/HMDB0062514
Hypoxanthine	FDGQSTZJBFJUBT-UHFFFAOYSA-N	HMDB0000157	https://hmdb.ca/metabolites/HMDB0000157
2-O-Methylinosine	HPHXOIULGYVAKW-IOSLPCCCSA-N	HMDB0341419	https://hmdb.ca/metabolites/HMDB0341419
N,N-Dimethylguanosine	RSPURTUNRHNVGF-IOSLPCCCSA-N	HMDB0004824	https://hmdb.ca/metabolites/HMDB0004824
5-S-Methylthioadenosine	WUUGFSXJNOTRMR-IOSLPCCCSA-N	HMDB0001173	https://hmdb.ca/metabolites/HMDB0001173
Acetylcarnitine	RDHQFKQIGNGIED-MRVPVSSYSA-N	HMDB0000201	https://hmdb.ca/metabolites/HMDB0000201
N6-Succinyladenosine	VKGZCEJTCKHMRL-MDBUBQOGSA-N	HMDB0000912	https://hmdb.ca/metabolites/HMDB0000912
N1-Methylguanosine	UTAIYTHAJQNQDW-KQYNXXCUSA-N	HMDB0001563	https://hmdb.ca/metabolites/HMDB0001563
N2-Methylguanosine	SLEHROROQDYRAW-KQYNXXCUSA-N	HMDB0005862	https://hmdb.ca/metabolites/HMDB0005862
Folic acid	OVBPIULPVIDEAO-LBPRGKRZSA-N	HMDB0000121	https://hmdb.ca/metabolites/HMDB0000121
N-Acetyl-D-galactosamine	OVRNDRQMDRJTHS-KEWYIRBNSA-N	HMDB0000853	https://hmdb.ca/metabolites/HMDB0000853
Glutaryl-carnitine	NXJAXUYOQLTISD-SECBINFHSA-N	HMDB0013130	https://hmdb.ca/metabolites/HMDB0013130
Phenylalanine	COLNVLDHVKWLRT-QMMMGPOBSA-N	HMDB0000159	https://hmdb.ca/metabolites/HMDB0000159
Allantoin	POJWUDADGALRAB-UHFFFAOYSA-N	HMDB0000462	https://hmdb.ca/metabolites/HMDB0000462
Tryptophan	QIVBCDIJIAJPQS-VIFPVBQESA-N	HMDB0000929	https://hmdb.ca/metabolites/HMDB0000929
Adenosine	OIRDTQYFTABQOQ-KQYNXXCUSA-N	HMDB0000050	https://hmdb.ca/metabolites/HMDB0000050
4-Aminobutyric acid betaine	JHPNVNIEXXLNTR-UHFFFAOYSA-N	HMDB0006831	https://hmdb.ca/metabolites/HMDB0006831
Methionine	FFEARJCKVFRZRR-BYPYZUCNSA-N	HMDB0000696	https://hmdb.ca/metabolites/HMDB0000696
Pipecolic acid betaine	XULZWQRXYTVUTE-ZETCQYMHSA-N	HMDB0033433	https://hmdb.ca/metabolites/HMDB0033433
4-Guanidinobutanoic acid	TUHVEAJXIMEOSA-UHFFFAOYSA-N	HMDB0003464	https://hmdb.ca/metabolites/HMDB0003464
5-Hydroxy-tryptophan	LDCYZAJDBXYCGN-UHFFFAOYSA-N	HMDB0000472	https://hmdb.ca/metabolites/HMDB0000472
Proline betaine	CMUNUTVVOOHQPW-LURJTMIESA-N	HMDB0004827	https://hmdb.ca/metabolites/HMDB0004827
Trigonelline	WWNNZCOKKKDOPX-UHFFFAOYSA-N	HMDB0000875	https://hmdb.ca/metabolites/HMDB0000875
Aminovaleric acid	JJMDCOVWQOJGCB-UHFFFAOYSA-N	HMDB0003355	https://hmdb.ca/metabolites/HMDB0003355
Proline	ONIBWKKTOPOVIA-BYPYZUCNSA-N	HMDB0000162	https://hmdb.ca/metabolites/HMDB0000162
Creatine	CVSVTCORWBXHQV-UHFFFAOYSA-N	HMDB0000064	https://hmdb.ca/metabolites/HMDB0000064
Carnitine	PHIQHXFUZVPYII-ZCFIWIBFSA-N	HMDB0062496	https://hmdb.ca/metabolites/HMDB0062496
Choline	OEYIOHPDSNJKLS-UHFFFAOYSA-N	HMDB0000097	https://hmdb.ca/metabolites/HMDB0000097
2-Aminoadipic acid	OYIFNHCXNCRBQI-BYPYZUCNSA-N	HMDB0000510	https://hmdb.ca/metabolites/HMDB0000510
N2-Acetyl-lysine	VEYYWZRYIYDQJM-ZETCQYMHSA-N	HMDB0000446	https://hmdb.ca/metabolites/HMDB0000446
N-Acetyl-arginine	SNEIUMQYRCDYCH-LURJTMIESA-N	HMDB0004620	https://hmdb.ca/metabolites/HMDB0004620
N-Acetyl-ornithine	JRLGPAXAGHMNOL-LURJTMIESA-N	HMDB0003357	https://hmdb.ca/metabolites/HMDB0003357
Homoserine	UKAUYVFTDYCKQA-VKHMYHEASA-N	HMDB0000719	https://hmdb.ca/metabolites/HMDB0000719
1-Methylnicotinamide	LDHMAVIPBRSVRG-UHFFFAOYSA-O	HMDB0000699	https://hmdb.ca/metabolites/HMDB0000699
Cytosine	OPTASPLRGRRNAP-UHFFFAOYSA-N	HMDB0000630	https://hmdb.ca/metabolites/HMDB0000630
Proline-Hydroxyproline	ONPXCLZMBSJLSP-CSMHCCOUSA-N	HMDB0006695	https://hmdb.ca/metabolites/HMDB0006695
N-Acetylputrescine	KLZGKIDSEJWEDW-UHFFFAOYSA-N	HMDB0002064	https://hmdb.ca/metabolites/HMDB0002064
Glycocyamine	BPMFZUMJYQTVII-UHFFFAOYSA-N	HMDB0000128	https://hmdb.ca/metabolites/HMDB0000128
Deoxycytidine	CKTSBUTUHBMZGZ-SHYZEUOFSA-N	HMDB0000014	https://hmdb.ca/metabolites/HMDB0000014
Homocitrulline	XIGSAGMEBXLVJJ-YFKPBYRVSA-N	HMDB0000679	https://hmdb.ca/metabolites/HMDB0000679
Cytidine	UHDGCWIWMRVCDJ-XVFCMESISA-N	HMDB0000089	https://hmdb.ca/metabolites/HMDB0000089
_tIS CHES	MKWKNSIESPFAQN-UHFFFAOYSA-N	HMDB0255106	https://hmdb.ca/metabolites/HMDB0255106
_tIS PIPES	IHPYMWDTONKSCO-UHFFFAOYSA-N	HMDB0256581	https://hmdb.ca/metabolites/HMDB0256581
_tIS CHES	MKWKNSIESPFAQN-UHFFFAOYSA-N	HMDB0255106	https://hmdb.ca/metabolites/HMDB0255106
_tIS PIPES	IHPYMWDTONKSCO-UHFFFAOYSA-N	HMDB0256581	https://hmdb.ca/metabolites/HMDB0256581
